# Supplementary material for: Evolution shapes and conserves genomic signatures in viruses
Source: Commun Biol. 2024 Oct 30;7:1412. doi: 10.1038/s42003-024-07098-1 (PMC11526014; doi:10.1038/s42003-024-07098-1)
Supplement: Supplementary file 3 — Supplementary Table 3 [file 42003_2024_7098_MOESM3_ESM.csv]

	aid	species	virus_genus	virus_family	sequence_length
4186	NC_043450	Dabie bandavirus			6255
4187	NC_043451	Dabie bandavirus			3336
4188	NC_043452	Dabie bandavirus			1681
388	NC_002685	Bovine atadenovirus D	Atadenovirus	Adenoviridae	31301
3505	NC_035619	Deer atadenovirus A	Atadenovirus	Adenoviridae	30620
208	NC_001813	Duck atadenovirus A	Atadenovirus	Adenoviridae	33213
2930	NC_024684	Lizard atadenovirus A	Atadenovirus	Adenoviridae	32965
777	NC_004037	Ovine atadenovirus D	Atadenovirus	Adenoviridae	29576
3055	NC_025962	Psittacine atadenovirus A	Atadenovirus	Adenoviridae	31735
1857	NC_009989	Snake atadenovirus A	Atadenovirus	Adenoviridae	27751
2910	NC_024486	Duck aviadenovirus B	Aviadenovirus	Adenoviridae	43734
179	NC_001720	Fowl aviadenovirus A	Aviadenovirus	Adenoviridae	43804
2674	NC_021221	Fowl aviadenovirus B	Aviadenovirus	Adenoviridae	45781
2375	NC_015323	Fowl aviadenovirus C	Aviadenovirus	Adenoviridae	45667
27	NC_000899	Fowl aviadenovirus D	Aviadenovirus	Adenoviridae	45063
3565	NC_038332	Fowl aviadenovirus E	Aviadenovirus	Adenoviridae	43810
2519	NC_017979	Goose aviadenovirus A	Aviadenovirus	Adenoviridae	43376
2908	NC_024474	Pigeon aviadenovirus A	Aviadenovirus	Adenoviridae	45480
3380	NC_031503	Pigeon aviadenovirus B	Aviadenovirus	Adenoviridae	41981
3970	NC_039032	Psittacine aviadenovirus B	Aviadenovirus	Adenoviridae	40930
2296	NC_014564	Turkey aviadenovirus B	Aviadenovirus	Adenoviridae	45413
2756	NC_022612	Turkey aviadenovirus C	Aviadenovirus	Adenoviridae	42940
2757	NC_022613	Turkey aviadenovirus D	Aviadenovirus	Adenoviridae	43686
2485	NC_016895	Bat mastadenovirus A	Mastadenovirus	Adenoviridae	31681
2428	NC_015932	Bat mastadenovirus B	Mastadenovirus	Adenoviridae	31616
3275	NC_029898	Bat mastadenovirus C	Mastadenovirus	Adenoviridae	37545
3361	NC_030860	Bat mastadenovirus D	Mastadenovirus	Adenoviridae	29581
3362	NC_030874	Bat mastadenovirus E	Mastadenovirus	Adenoviridae	29162
3475	NC_034626	Bat mastadenovirus F	Mastadenovirus	Adenoviridae	29923
3395	NC_031948	Bat mastadenovirus G	Mastadenovirus	Adenoviridae	31481
6	AC_000191	Bovine mastadenovirus A	Mastadenovirus	Adenoviridae	34185
229	NC_001876	Bovine mastadenovirus B	Mastadenovirus	Adenoviridae	34446
186	NC_001734	Canine mastadenovirus A	Mastadenovirus	Adenoviridae	30536
3476	NC_034834	Deer mastadenovirus B	Mastadenovirus	Adenoviridae	33945
3351	NC_030792	Equine mastadenovirus A	Mastadenovirus	Adenoviridae	32690
3140	NC_027705	Equine mastadenovirus B	Mastadenovirus	Adenoviridae	33090
77	NC_001460	Human mastadenovirus A	Mastadenovirus	Adenoviridae	34125
2020	NC_011203	Human mastadenovirus B	Mastadenovirus	Adenoviridae	35343
58	NC_001405	Human mastadenovirus C	Mastadenovirus	Adenoviridae	35937
1998	NC_010956	Human mastadenovirus D	Mastadenovirus	Adenoviridae	35083
452	NC_003266	Human mastadenovirus E	Mastadenovirus	Adenoviridae	35994
74	NC_001454	Human mastadenovirus F	Mastadenovirus	Adenoviridae	34214
1257	NC_006879	Human mastadenovirus G	Mastadenovirus	Adenoviridae	34450
4	AC_000012	Murine mastadenovirus A	Mastadenovirus	Adenoviridae	30944
2331	NC_014899	Murine mastadenovirus B	Mastadenovirus	Adenoviridae	35203
2113	NC_012584	Murine mastadenovirus C	Mastadenovirus	Adenoviridae	30570
350	NC_002513	Ovine mastadenovirus A	Mastadenovirus	Adenoviridae	33034
2639	NC_020487	Platyrrhini mastadenovirus A	Mastadenovirus	Adenoviridae	36838
5	AC_000189	Porcine mastadenovirus A	Mastadenovirus	Adenoviridae	34094
394	NC_002702	Porcine mastadenovirus C	Mastadenovirus	Adenoviridae	32621
2888	NC_024150	Sea lion mastadenovirus A	Mastadenovirus	Adenoviridae	31709
1151	NC_006144	Simian mastadenovirus A	Mastadenovirus	Adenoviridae	34246
2365	NC_015225	Simian mastadenovirus B	Mastadenovirus	Adenoviridae	35499
2669	NC_021168	Simian mastadenovirus C	Mastadenovirus	Adenoviridae	34391
3167	NC_028103	Simian mastadenovirus D	Mastadenovirus	Adenoviridae	32939
3168	NC_028105	Simian mastadenovirus E	Mastadenovirus	Adenoviridae	35159
2738	NC_022266	Simian mastadenovirus F	Mastadenovirus	Adenoviridae	31967
2638	NC_020485	Simian mastadenovirus G	Mastadenovirus	Adenoviridae	34302
3025	NC_025678	Simian mastadenovirus H	Mastadenovirus	Adenoviridae	32661
3401	NC_032105	Simian mastadenovirus I	Mastadenovirus	Adenoviridae	33562
3142	NC_027708	Skunk mastadenovirus A	Mastadenovirus	Adenoviridae	31848
3485	NC_035207	Squirrel mastadenovirus A	Mastadenovirus	Adenoviridae	35030
7	AF258784	Tree shrew mastadenovirus A	Mastadenovirus	Adenoviridae	33501
347	NC_002501	Frog siadenovirus A	Siadenovirus	Adenoviridae	26163
3302	NC_030116	Penguin siadenovirus A	Siadenovirus	Adenoviridae	24662
2390	NC_015455	Raptor siadenovirus A	Siadenovirus	Adenoviridae	26284
2458	NC_016437	Skua siadenovirus A	Siadenovirus	Adenoviridae	26340
258	NC_001958	Turkey siadenovirus A	Siadenovirus	Adenoviridae	26263
1531	NC_008211	Ranid herpesvirus 1	Batrachovirus	Alloherpesviridae	220859
1530	NC_008210	Ranid herpesvirus 2	Batrachovirus	Alloherpesviridae	231801
3473	NC_034618	Ranid herpesvirus 3	Batrachovirus	Alloherpesviridae	207914
2192	NC_013668	Anguillid herpesvirus 1	Cyprinivirus	Alloherpesviridae	248526
2593	NC_019491	Cyprinid herpesvirus 1	Cyprinivirus	Alloherpesviridae	291144
2595	NC_019495	Cyprinid herpesvirus 2	Cyprinivirus	Alloherpesviridae	290304
1782	NC_009127	Cyprinid herpesvirus 3	Cyprinivirus	Alloherpesviridae	295146
96	NC_001493	Ictalurid herpesvirus 1	Ictalurivirus	Alloherpesviridae	134226
3511	NC_036579	Ictalurid herpesvirus 2	Ictalurivirus	Alloherpesviridae	142925
3474	NC_034622	Alfalfa virus S	Allexivirus	Alphaflexiviridae	8349
2412	NC_015706	Blackberry virus E	Allexivirus	Alphaflexiviridae	7718
458	NC_003375	Garlic virus A	Allexivirus	Alphaflexiviridae	8660
3040	NC_025789	Garlic virus B	Allexivirus	Alphaflexiviridae	8336
459	NC_003376	Garlic virus C	Allexivirus	Alphaflexiviridae	8405
2783	NC_022961	Garlic virus D	Allexivirus	Alphaflexiviridae	8424
768	NC_004012	Garlic virus E	Allexivirus	Alphaflexiviridae	8451
202	NC_001800	Garlic virus X	Allexivirus	Alphaflexiviridae	8106
694	NC_003795	Shallot virus X	Allexivirus	Alphaflexiviridae	8832
992	NC_005132	Botrytis virus X	Botrexvirus	Alphaflexiviridae	6966
1898	NC_010434	Lolium latent virus	Lolavirus	Alphaflexiviridae	7674
2781	NC_022894	Donkey orchid symptomless virus	Platypuvirus	Alphaflexiviridae	7838
2099	NC_012211	Allium virus X	Potexvirus	Alphaflexiviridae	7118
1334	NC_007408	Alstroemeria virus X	Potexvirus	Alphaflexiviridae	7009
1431	NC_007731	Alternanthera mosaic virus	Potexvirus	Alphaflexiviridae	6607
1896	NC_010416	Asparagus virus 3	Potexvirus	Alphaflexiviridae	6937
154	NC_001642	Bamboo mosaic virus	Potexvirus	Alphaflexiviridae	6366
405	NC_002815	Cactus virus X	Potexvirus	Alphaflexiviridae	6614
160	NC_001658	Cassava common mosaic virus	Potexvirus	Alphaflexiviridae	6376
3096	NC_026592	Citrus yellow vein clearing virus	Potexvirus	Alphaflexiviridae	7531
192	NC_001753	Clover yellow mosaic virus	Potexvirus	Alphaflexiviridae	7015
207	NC_001812	Cymbidium mosaic virus	Potexvirus	Alphaflexiviridae	6227
89	NC_001483	Foxtail mosaic virus	Potexvirus	Alphaflexiviridae	6151
2056	NC_011544	Hosta virus X	Potexvirus	Alphaflexiviridae	6528
1262	NC_006943	Hydrangea ringspot virus	Potexvirus	Alphaflexiviridae	6185
445	NC_003093	Indian citrus ringspot virus	Potexvirus	Alphaflexiviridae	7560
1979	NC_010832	Lettuce virus X	Potexvirus	Alphaflexiviridae	7212
1317	NC_007192	Lily virus X	Potexvirus	Alphaflexiviridae	5823
1535	NC_008251	Malva mosaic virus	Potexvirus	Alphaflexiviridae	6858
1265	NC_006948	Mint virus X	Potexvirus	Alphaflexiviridae	5914
69	NC_001441	Narcissus mosaic virus	Potexvirus	Alphaflexiviridae	6955
1424	NC_007679	Nerine virus X	Potexvirus	Alphaflexiviridae	6582
1144	NC_006060	Opuntia virus X	Potexvirus	Alphaflexiviridae	6653
190	NC_001748	Papaya mosaic virus	Potexvirus	Alphaflexiviridae	6656
793	NC_004067	Pepino mosaic virus	Potexvirus	Alphaflexiviridae	6450
1880	NC_010295	Phaius virus X	Potexvirus	Alphaflexiviridae	5816
2905	NC_024458	Pitaya virus X	Potexvirus	Alphaflexiviridae	6677
728	NC_003849	Plantago asiatica mosaic virus	Potexvirus	Alphaflexiviridae	6128
578	NC_003632	Potato aucuba mosaic virus	Potexvirus	Alphaflexiviridae	7059
2074	NC_011620	Potato virus X	Potexvirus	Alphaflexiviridae	6435
2078	NC_011659	Schlumbergera virus X	Potexvirus	Alphaflexiviridae	6633
693	NC_003794	Strawberry mild yellow edge virus	Potexvirus	Alphaflexiviridae	5966
2432	NC_016003	Tamus red mosaic virus	Potexvirus	Alphaflexiviridae	6495
879	NC_004322	Tulip virus X	Potexvirus	Alphaflexiviridae	6056
3484	NC_035205	Vanilla virus X	Potexvirus	Alphaflexiviridae	6295
706	NC_003820	White clover mosaic virus	Potexvirus	Alphaflexiviridae	5845
2964	NC_025252	Yam virus X	Potexvirus	Alphaflexiviridae	6158
1143	NC_006059	Zygocactus virus X	Potexvirus	Alphaflexiviridae	6624
1335	NC_007415	Sclerotinia sclerotiorum debilitation-associated RNA virus	Sclerodarnavirus	Alphaflexiviridae	5470
270	NC_001990	Nudaurelia capensis beta virus	Betatetravirus	Alphatetraviridae	6625
1081	NC_005898	Dendrolimus punctatus virus	Omegatetravirus	Alphatetraviridae	5492
1082	NC_005899	Dendrolimus punctatus virus	Omegatetravirus	Alphatetraviridae	2490
265	NC_001981	Helicoverpa armigera stunt virus	Omegatetravirus	Alphatetraviridae	5312
266	NC_001982	Helicoverpa armigera stunt virus	Omegatetravirus	Alphatetraviridae	2478
1340	NC_007518	Heterocapsa circularisquama RNA virus 01	Dinornavirus	Alvernaviridae	4375
3512	NC_036580	Allium cepa amalgavirus 1	Amalgavirus	Amalgaviridae	3453
3513	NC_036581	Allium cepa amalgavirus 2	Amalgavirus	Amalgaviridae	3453
2298	NC_014593	Blueberry latent virus	Amalgavirus	Amalgaviridae	3431
2268	NC_014481	Rhododendron virus A	Amalgavirus	Amalgaviridae	3427
2072	NC_011591	Southern tomato virus	Amalgavirus	Amalgaviridae	3437
3470	NC_034614	Zoostera marina amalgavirus 1	Amalgavirus	Amalgaviridae	3383
3471	NC_034615	Zoostera marina amalgavirus 2	Amalgavirus	Amalgaviridae	3316
3288	NC_029921	Tilapia tilapinevirus	Tilapinevirus	Amnoonviridae	1471
3289	NC_029922	Tilapia tilapinevirus	Tilapinevirus	Amnoonviridae	1250
3290	NC_029923	Tilapia tilapinevirus	Tilapinevirus	Amnoonviridae	1099
3291	NC_029924	Tilapia tilapinevirus	Tilapinevirus	Amnoonviridae	777
3292	NC_029925	Tilapia tilapinevirus	Tilapinevirus	Amnoonviridae	548
3293	NC_029926	Tilapia tilapinevirus	Tilapinevirus	Amnoonviridae	1641
3294	NC_029927	Tilapia tilapinevirus	Tilapinevirus	Amnoonviridae	1371
3295	NC_029928	Tilapia tilapinevirus	Tilapinevirus	Amnoonviridae	1044
3296	NC_029929	Tilapia tilapinevirus	Tilapinevirus	Amnoonviridae	657
3297	NC_029930	Tilapia tilapinevirus	Tilapinevirus	Amnoonviridae	465
304	NC_002076	Torque teno virus 1	Alphatorquevirus	Anelloviridae	3852
2214	NC_014076	Torque teno virus 10	Alphatorquevirus	Anelloviridae	3770
2213	NC_014075	Torque teno virus 12	Alphatorquevirus	Anelloviridae	3759
2215	NC_014077	Torque teno virus 14	Alphatorquevirus	Anelloviridae	3899
2234	NC_014096	Torque teno virus 15	Alphatorquevirus	Anelloviridae	3787
2229	NC_014091	Torque teno virus 16	Alphatorquevirus	Anelloviridae	3818
4174	NC_043413	Torque teno virus 17	Alphatorquevirus	Anelloviridae	3249
4175	NC_043414	Torque teno virus 18	Alphatorquevirus	Anelloviridae	3313
2216	NC_014078	Torque teno virus 19	Alphatorquevirus	Anelloviridae	3808
2267	NC_014480	Torque teno virus 2	Alphatorquevirus	Anelloviridae	3322
4176	NC_043415	Torque teno virus 22	Alphatorquevirus	Anelloviridae	3847
2221	NC_014083	Torque teno virus 25	Alphatorquevirus	Anelloviridae	3763
2217	NC_014079	Torque teno virus 26	Alphatorquevirus	Anelloviridae	3798
2212	NC_014074	Torque teno virus 27	Alphatorquevirus	Anelloviridae	3729
2211	NC_014073	Torque teno virus 28	Alphatorquevirus	Anelloviridae	3629
2219	NC_014081	Torque teno virus 3	Alphatorquevirus	Anelloviridae	3748
2207	NC_014069	Torque teno virus 4	Alphatorquevirus	Anelloviridae	3690
2232	NC_014094	Torque teno virus 6	Alphatorquevirus	Anelloviridae	3705
2218	NC_014080	Torque teno virus 7	Alphatorquevirus	Anelloviridae	3736
2222	NC_014084	Torque teno virus 8	Alphatorquevirus	Anelloviridae	3790
2235	NC_014097	Torque teno mini virus 1	Betatorquevirus	Anelloviridae	2856
2224	NC_014086	Torque teno mini virus 2	Betatorquevirus	Anelloviridae	2765
2226	NC_014088	Torque teno mini virus 3	Betatorquevirus	Anelloviridae	2897
2228	NC_014090	Torque teno mini virus 4	Betatorquevirus	Anelloviridae	2785
2227	NC_014089	Torque teno mini virus 5	Betatorquevirus	Anelloviridae	2908
2233	NC_014095	Torque teno mini virus 6	Betatorquevirus	Anelloviridae	2897
2220	NC_014082	Torque teno mini virus 7	Betatorquevirus	Anelloviridae	2952
2206	NC_014068	Torque teno mini virus 8	Betatorquevirus	Anelloviridae	2910
311	NC_002195	Torque teno mini virus 9	Betatorquevirus	Anelloviridae	2915
2223	NC_014085	Torque teno tamarin virus	Epsilontorquevirus	Anelloviridae	3371
2210	NC_014072	Torque teno felid virus 1	Etatorquevirus	Anelloviridae	2064
1783	NC_009225	Torque teno midi virus 1	Gammatorquevirus	Anelloviridae	3245
3571	NC_038357	Torque teno midi virus 10	Gammatorquevirus	Anelloviridae	3175
3572	NC_038358	Torque teno midi virus 11	Gammatorquevirus	Anelloviridae	3198
3573	NC_038359	Torque teno midi virus 12	Gammatorquevirus	Anelloviridae	3187
3574	NC_038360	Torque teno midi virus 13	Gammatorquevirus	Anelloviridae	3230
3575	NC_038361	Torque teno midi virus 14	Gammatorquevirus	Anelloviridae	3223
3576	NC_038362	Torque teno midi virus 15	Gammatorquevirus	Anelloviridae	3257
2231	NC_014093	Torque teno midi virus 2	Gammatorquevirus	Anelloviridae	3253
3566	NC_038352	Torque teno midi virus 5	Gammatorquevirus	Anelloviridae	3208
3567	NC_038353	Torque teno midi virus 6	Gammatorquevirus	Anelloviridae	3198
3568	NC_038354	Torque teno midi virus 7	Gammatorquevirus	Anelloviridae	3197
3569	NC_038355	Torque teno midi virus 8	Gammatorquevirus	Anelloviridae	3223
3570	NC_038356	Torque teno midi virus 9	Gammatorquevirus	Anelloviridae	3187
66	NC_001427	Chicken anemia virus	Gyrovirus	Anelloviridae	2319
2208	NC_014070	Torque teno sus virus 1a	Iotatorquevirus	Anelloviridae	2878
3120	NC_027059	Torque teno sus virus 1b	Iotatorquevirus	Anelloviridae	2872
2230	NC_014092	Torque teno sus virus k2a	Kappatorquevirus	Anelloviridae	2735
3577	NC_038363	Torque teno sus virus k2b	Kappatorquevirus	Anelloviridae	2899
2363	NC_015212	Torque teno pinniped virus 1	Lambdatorquevirus	Anelloviridae	2164
2955	NC_024891	Torque teno pinniped virus 2	Lambdatorquevirus	Anelloviridae	2149
2954	NC_024890	Torque teno pinniped virus 3	Lambdatorquevirus	Anelloviridae	2169
2093	NC_012126	Torque teno pinniped virus 5	Lambdatorquevirus	Anelloviridae	2140
3481	NC_035135	Torque teno pinniped virus 9	Lambdatorquevirus	Anelloviridae	2105
4066	NC_040668	Torque teno equid virus 1	Mutorquevirus	Anelloviridae	2197
2209	NC_014071	Torque teno canid virus 1	Thetatorquevirus	Anelloviridae	2797
2225	NC_014087	Torque teno douroucouli virus	Zetatorquevirus	Anelloviridae	3718
4044	NC_040464	Hairy antennavirus	Antennavirus	Arenaviridae	2016
4045	NC_040465	Hairy antennavirus	Antennavirus	Arenaviridae	6425
4046	NC_040466	Hairy antennavirus	Antennavirus	Arenaviridae	2551
4041	NC_040426	Striated antennavirus	Antennavirus	Arenaviridae	3260
4042	NC_040427	Striated antennavirus	Antennavirus	Arenaviridae	2088
4043	NC_040428	Striated antennavirus	Antennavirus	Arenaviridae	6537
4181	NC_043443	Haartman hartmanivirus	Hartmanivirus	Arenaviridae	5949
4182	NC_043444	Haartman hartmanivirus	Hartmanivirus	Arenaviridae	3377
1870	NC_010249	Allpahuayo mammarenavirus	Mammarenavirus	Arenaviridae	7053
1874	NC_010253	Allpahuayo mammarenavirus	Mammarenavirus	Arenaviridae	3343
984	NC_005080	Argentinian mammarenavirus	Mammarenavirus	Arenaviridae	7114
985	NC_005081	Argentinian mammarenavirus	Mammarenavirus	Arenaviridae	3411
1876	NC_010255	Bear Canyon mammarenavirus	Mammarenavirus	Arenaviridae	7102
1877	NC_010256	Bear Canyon mammarenavirus	Mammarenavirus	Arenaviridae	3339
1171	NC_006313	Brazilian mammarenavirus	Mammarenavirus	Arenaviridae	7133
1175	NC_006317	Brazilian mammarenavirus	Mammarenavirus	Arenaviridae	3366
1189	NC_006439	Cali mammarenavirus	Mammarenavirus	Arenaviridae	6997
1192	NC_006447	Cali mammarenavirus	Mammarenavirus	Arenaviridae	3419
1907	NC_010562	Chapare mammarenavirus	Mammarenavirus	Arenaviridae	3357
1908	NC_010563	Chapare mammarenavirus	Mammarenavirus	Arenaviridae	7107
1873	NC_010252	Cupixi mammarenavirus	Mammarenavirus	Arenaviridae	7106
1875	NC_010254	Cupixi mammarenavirus	Mammarenavirus	Arenaviridae	3332
1965	NC_010757	Flexal mammarenavirus	Mammarenavirus	Arenaviridae	3410
1967	NC_010759	Flexal mammarenavirus	Mammarenavirus	Arenaviridae	7038
3077	NC_026246	Gairo mammarenavirus	Mammarenavirus	Arenaviridae	3345
3078	NC_026247	Gairo mammarenavirus	Mammarenavirus	Arenaviridae	7264
981	NC_005077	Guanarito mammarenavirus	Mammarenavirus	Arenaviridae	3343
986	NC_005082	Guanarito mammarenavirus	Mammarenavirus	Arenaviridae	7081
1460	NC_007905	Ippy mammarenavirus	Mammarenavirus	Arenaviridae	3366
1461	NC_007906	Ippy mammarenavirus	Mammarenavirus	Arenaviridae	7316
876	NC_004296	Lassa mammarenavirus	Mammarenavirus	Arenaviridae	3402
877	NC_004297	Lassa mammarenavirus	Mammarenavirus	Arenaviridae	7279
1966	NC_010758	Latino mammarenavirus	Mammarenavirus	Arenaviridae	3474
1968	NC_010760	Latino mammarenavirus	Mammarenavirus	Arenaviridae	7174
2122	NC_012776	Lujo mammarenavirus	Mammarenavirus	Arenaviridae	3189
2123	NC_012777	Lujo mammarenavirus	Mammarenavirus	Arenaviridae	7163
2450	NC_016152	Luna mammarenavirus	Mammarenavirus	Arenaviridae	3377
2451	NC_016153	Luna mammarenavirus	Mammarenavirus	Arenaviridae	7230
2571	NC_018710	Lunk mammarenavirus	Mammarenavirus	Arenaviridae	3419
2572	NC_018711	Lunk mammarenavirus	Mammarenavirus	Arenaviridae	7195
872	NC_004291	Lymphocytic choriomeningitis mammarenavirus	Mammarenavirus	Arenaviridae	6680
875	NC_004294	Lymphocytic choriomeningitis mammarenavirus	Mammarenavirus	Arenaviridae	3376
982	NC_005078	Machupo mammarenavirus	Mammarenavirus	Arenaviridae	3439
983	NC_005079	Machupo mammarenavirus	Mammarenavirus	Arenaviridae	7196
3125	NC_027136	Mariental mammarenavirus	Mammarenavirus	Arenaviridae	6840
1458	NC_007903	Mobala mammarenavirus	Mammarenavirus	Arenaviridae	3380
1459	NC_007904	Mobala mammarenavirus	Mammarenavirus	Arenaviridae	7325
1219	NC_006574	Mopeia mammarenavirus	Mammarenavirus	Arenaviridae	7271
1220	NC_006575	Mopeia mammarenavirus	Mammarenavirus	Arenaviridae	3427
3126	NC_027137	Okahandja mammarenavirus	Mammarenavirus	Arenaviridae	7170
1869	NC_010248	Oliveros mammarenavirus	Mammarenavirus	Arenaviridae	3535
1871	NC_010250	Oliveros mammarenavirus	Mammarenavirus	Arenaviridae	7184
1964	NC_010756	Paraguayan mammarenavirus	Mammarenavirus	Arenaviridae	3406
1969	NC_010761	Paraguayan mammarenavirus	Mammarenavirus	Arenaviridae	7088
1077	NC_005894	Pirital mammarenavirus	Mammarenavirus	Arenaviridae	3393
1080	NC_005897	Pirital mammarenavirus	Mammarenavirus	Arenaviridae	7089
3949	NC_039009	Ryukyu mammarenavirus	Mammarenavirus	Arenaviridae	3363
3950	NC_039010	Ryukyu mammarenavirus	Mammarenavirus	Arenaviridae	7144
1868	NC_010247	Serra do Navio mammarenavirus	Mammarenavirus	Arenaviridae	3341
1872	NC_010251	Serra do Navio mammarenavirus	Mammarenavirus	Arenaviridae	7046
3951	NC_039011	Souris mammarenavirus	Mammarenavirus	Arenaviridae	7263
3952	NC_039012	Souris mammarenavirus	Mammarenavirus	Arenaviridae	3383
873	NC_004292	Tacaribe mammarenavirus	Mammarenavirus	Arenaviridae	7102
874	NC_004293	Tacaribe mammarenavirus	Mammarenavirus	Arenaviridae	3432
1936	NC_010701	Tamiami mammarenavirus	Mammarenavirus	Arenaviridae	3533
1937	NC_010702	Tamiami mammarenavirus	Mammarenavirus	Arenaviridae	7141
3060	NC_026018	Wenzhou mammarenavirus	Mammarenavirus	Arenaviridae	3337
3061	NC_026019	Wenzhou mammarenavirus	Mammarenavirus	Arenaviridae	7146
1935	NC_010700	Whitewater Arroyo mammarenavirus	Mammarenavirus	Arenaviridae	3316
1938	NC_010703	Whitewater Arroyo mammarenavirus	Mammarenavirus	Arenaviridae	7132
2550	NC_018481	California reptarenavirus	Reptarenavirus	Arenaviridae	3368
2553	NC_018484	California reptarenavirus	Reptarenavirus	Arenaviridae	6812
2551	NC_018482	Golden reptarenavirus	Reptarenavirus	Arenaviridae	6922
2552	NC_018483	Golden reptarenavirus	Reptarenavirus	Arenaviridae	3482
2843	NC_023761	Rotterdam reptarenavirus	Reptarenavirus	Arenaviridae	3351
2844	NC_023762	Rotterdam reptarenavirus	Reptarenavirus	Arenaviridae	6932
354	NC_002532	Alphaarterivirus equid	Alphaarterivirus	Arteriviridae	12704
3224	NC_028963	Betaarterivirus chinrav 1	Betaarterivirus	Arteriviridae	15728
4195	NC_043487	Betaarterivirus suid 1	Betaarterivirus	Arteriviridae	15111
3545	NC_038291	Betaarterivirus suid 2	Betaarterivirus	Arteriviridae	15411
444	NC_003092	Deltaarterivirus hemfev	Deltaarterivirus	Arteriviridae	15717
3546	NC_038293	Epsilonarterivirus hemcep	Epsilonarterivirus	Arteriviridae	15370
3298	NC_029992	Epsilonarterivirus safriver	Epsilonarterivirus	Arteriviridae	15247
152	NC_001639	Gammaarterivirus lacdeh	Gammaarterivirus	Arteriviridae	14104
3093	NC_026509	Iotaarterivirus debrazmo	Iotaarterivirus	Arteriviridae	15684
3123	NC_027124	Iotaarterivirus pejah	Iotaarterivirus	Arteriviridae	15478
3111	NC_026811	Kappaarterivirus wobum	Kappaarterivirus	Arteriviridae	12917
3089	NC_026439	Lambdaarterivirus afriporav	Lambdaarterivirus	Arteriviridae	14953
3479	NC_035127	Muarterivirus afrigant	Muarterivirus	Arteriviridae	13766
3233	NC_029053	Thetaarterivirus kafuba	Thetaarterivirus	Arteriviridae	14924
2958	NC_025112	Thetaarterivirus mikelba 1	Thetaarterivirus	Arteriviridae	14927
3537	NC_038269	Pteromalus puparum peropuvirus	Peropuvirus	Artoviridae	12230
1784	NC_009233	Heliothis virescens ascovirus 3a	Ascovirus	Ascoviridae	186262
1557	NC_008361	Spodoptera frugiperda ascovirus 1a	Ascovirus	Ascoviridae	156922
2026	NC_011335	Diadromus pulchellus toursvirus	Toursvirus	Ascoviridae	119343
161	NC_001659	African swine fever virus	Asfivirus	Asfarviridae	170101
2909	NC_024476	Blueberry mosaic associated ophiovirus	Ophiovirus	Aspiviridae	1934
3519	NC_036634	Blueberry mosaic associated ophiovirus	Ophiovirus	Aspiviridae	1570
3520	NC_036635	Blueberry mosaic associated ophiovirus	Ophiovirus	Aspiviridae	7963
1172	NC_006314	Citrus psorosis ophiovirus	Ophiovirus	Aspiviridae	8186
1173	NC_006315	Citrus psorosis ophiovirus	Ophiovirus	Aspiviridae	1645
1174	NC_006316	Citrus psorosis ophiovirus	Ophiovirus	Aspiviridae	1447
1137	NC_006051	Lettuce ring necrosis ophiovirus	Ophiovirus	Aspiviridae	7651
1138	NC_006052	Lettuce ring necrosis ophiovirus	Ophiovirus	Aspiviridae	1830
1139	NC_006053	Lettuce ring necrosis ophiovirus	Ophiovirus	Aspiviridae	1527
1140	NC_006054	Lettuce ring necrosis ophiovirus	Ophiovirus	Aspiviridae	1417
954	NC_004779	Mirafiori lettuce big-vein ophiovirus	Ophiovirus	Aspiviridae	7794
955	NC_004780	Mirafiori lettuce big-vein ophiovirus	Ophiovirus	Aspiviridae	1402
956	NC_004781	Mirafiori lettuce big-vein ophiovirus	Ophiovirus	Aspiviridae	1788
957	NC_004782	Mirafiori lettuce big-vein ophiovirus	Ophiovirus	Aspiviridae	1515
345	NC_002470	Avastrovirus 1	Avastrovirus	Astroviridae	7003
690	NC_003790	Avastrovirus 2	Avastrovirus	Astroviridae	6927
1058	NC_005790	Avastrovirus 3	Avastrovirus	Astroviridae	7355
254	NC_001943	Mamastrovirus 1	Mamastrovirus	Astroviridae	6813
906	NC_004579	Mamastrovirus 10	Mamastrovirus	Astroviridae	6610
344	NC_002469	Mamastrovirus 13	Mamastrovirus	Astroviridae	6440
2939	NC_024701	Mamastrovirus 2	Mamastrovirus	Astroviridae	6598
2996	NC_025379	Mamastrovirus 3	Mamastrovirus	Astroviridae	6706
2032	NC_011400	Mamastrovirus 6	Mamastrovirus	Astroviridae	6171
2180	NC_013443	Mamastrovirus 8	Mamastrovirus	Astroviridae	6534
2140	NC_013060	Mamastrovirus 9	Mamastrovirus	Astroviridae	6586
4179	NC_043432	Chaetoceros diatodnavirus 1	Diatodnavirus	Bacilladnaviridae	5836
3417	NC_033744	Avon-Heathcote Estuary associated kieseladnavirus	Kieseladnavirus	Bacilladnaviridae	4742
1318	NC_007193	Chaetoceros protobacilladnavirus 1	Protobacilladnavirus	Bacilladnaviridae	6000
2362	NC_015211	Chaetoceros protobacilladnavirus 3	Protobacilladnavirus	Bacilladnaviridae	5813
2321	NC_014748	Chaetoceros protobacilladnavirus 4	Protobacilladnavirus	Bacilladnaviridae	5639
3027	NC_025707	Marine protobacilladnavirus 1	Protobacilladnavirus	Bacilladnaviridae	5749
3419	NC_033746	Snail associated protobacilladnavirus 1	Protobacilladnavirus	Bacilladnaviridae	4729
3416	NC_033741	Snail associated protobacilladnavirus 2	Protobacilladnavirus	Bacilladnaviridae	4576
941	NC_004690	Adoxophyes honmai nucleopolyhedrovirus	Alphabaculovirus	Baculoviridae	113220
2027	NC_011345	Agrotis ipsilon multiple nucleopolyhedrovirus	Alphabaculovirus	Baculoviridae	155122
1465	NC_007921	Agrotis segetum nucleopolyhedrovirus A	Alphabaculovirus	Baculoviridae	147544
3054	NC_025960	Agrotis segetum nucleopolyhedrovirus B	Alphabaculovirus	Baculoviridae	148981
1500	NC_008035	Antheraea pernyi nucleopolyhedrovirus	Alphabaculovirus	Baculoviridae	126629
1572	NC_008520	Anticarsia gemmatalis multiple nucleopolyhedrovirus	Alphabaculovirus	Baculoviridae	132239
147	NC_001623	Autographa californica multiple nucleopolyhedrovirus	Alphabaculovirus	Baculoviridae	133894
260	NC_001962	Bombyx mori nucleopolyhedrovirus	Alphabaculovirus	Baculoviridae	128413
2823	NC_023442	Buzura suppressaria nucleopolyhedrovirus	Alphabaculovirus	Baculoviridae	120420
3329	NC_030240	Catopsilia pomona nucleopolyhedrovirus	Alphabaculovirus	Baculoviridae	128058
995	NC_005137	Choristoneura fumiferana DEF multiple nucleopolyhedrovirus	Alphabaculovirus	Baculoviridae	131160
953	NC_004778	Choristoneura fumiferana multiple nucleopolyhedrovirus	Alphabaculovirus	Baculoviridae	129593
2800	NC_023177	Choristoneura murinana nucleopolyhedrovirus	Alphabaculovirus	Baculoviridae	124688
2718	NC_021924	Choristoneura rosaceana nucleopolyhedrovirus	Alphabaculovirus	Baculoviridae	129052
1305	NC_007151	Chrysodeixis chalcites nucleopolyhedrovirus	Alphabaculovirus	Baculoviridae	149622
3082	NC_026268	Chrysodeixis includens nucleopolyhedrovirus	Alphabaculovirus	Baculoviridae	139132
1542	NC_008293	Clanis bilineata nucleopolyhedrovirus	Alphabaculovirus	Baculoviridae	135454
1579	NC_008586	Ectropis obliqua nucleopolyhedrovirus	Alphabaculovirus	Baculoviridae	131204
442	NC_003083	Epiphyas postvittana nucleopolyhedrovirus	Alphabaculovirus	Baculoviridae	118584
2114	NC_012639	Euproctis pseudoconspersa nucleopolyhedrovirus	Alphabaculovirus	Baculoviridae	141291
386	NC_002654	Helicoverpa armigera nucleopolyhedrovirus	Alphabaculovirus	Baculoviridae	131405
2717	NC_021923	Hemileuca species nucleopolyhedrovirus	Alphabaculovirus	Baculoviridae	140633
1455	NC_007767	Hyphantria cunea nucleopolyhedrovirus	Alphabaculovirus	Baculoviridae	132959
3117	NC_026922	Lambdina fiscellaria nucleopolyhedrovirus	Alphabaculovirus	Baculoviridae	157977
1556	NC_008348	Leucania separata nucleopolyhedrovirus	Alphabaculovirus	Baculoviridae	168041
4203	NC_043520	Lonomia obliqua nucleopolyhedrovirus	Alphabaculovirus	Baculoviridae	120023
263	NC_001973	Lymantria dispar multiple nucleopolyhedrovirus	Alphabaculovirus	Baculoviridae	161046
2199	NC_013953	Lymantria xylina nucleopolyhedrovirus	Alphabaculovirus	Baculoviridae	156344
2841	NC_023681	Mamestra brassicae multiple nucleopolyhedrovirus	Alphabaculovirus	Baculoviridae	152710
527	NC_003529	Mamestra configurata nucleopolyhedrovirus A	Alphabaculovirus	Baculoviridae	155060
808	NC_004117	Mamestra configurata nucleopolyhedrovirus B	Alphabaculovirus	Baculoviridae	158482
1589	NC_008725	Maruca vitrata nucleopolyhedrovirus	Alphabaculovirus	Baculoviridae	111953
4209	NC_043530	Mythimna unipuncta nucleopolyhedrovirus A	Alphabaculovirus	Baculoviridae	148482
4061	NC_040621	Operophtera brumata nucleopolyhedrovirus	Alphabaculovirus	Baculoviridae	119054
1878	NC_010276	Orgyia leucostigma nucleopolyhedrovirus	Alphabaculovirus	Baculoviridae	156179
228	NC_001875	Orgyia pseudotsugata multiple nucleopolyhedrovirus	Alphabaculovirus	Baculoviridae	131995
4208	NC_043529	Oxyplax ochracea nucleopolyhedrovirus	Alphabaculovirus	Baculoviridae	113971
2929	NC_024625	Peridroma saucia nucleopolyhedrovirus	Alphabaculovirus	Baculoviridae	151109
3159	NC_027923	Perigonia lusca nucleopolyhedrovirus	Alphabaculovirus	Baculoviridae	132831
308	NC_002169	Spodoptera exigua multiple nucleopolyhedrovirus A	Alphabaculovirus	Baculoviridae	135611
1766	NC_009011	Spodoptera frugiperda multiple nucleopolyhedrovirus	Alphabaculovirus	Baculoviridae	131331
3578	NC_038369	Spodoptera littoralis nucleopolyhedrovirus	Alphabaculovirus	Baculoviridae	137998
446	NC_003102	Spodoptera litura nucleopolyhedrovirus	Alphabaculovirus	Baculoviridae	139342
3218	NC_028636	Sucra jujuba nucleopolyhedrovirus	Alphabaculovirus	Baculoviridae	135952
2610	NC_019945	Thysanoplusia orichalcea nucleopolyhedrovirus	Alphabaculovirus	Baculoviridae	132978
1333	NC_007383	Trichoplusia ni single nucleopolyhedrovirus	Alphabaculovirus	Baculoviridae	134394
972	NC_005038	Adoxophyes orana granulovirus	Betabaculovirus	Baculoviridae	99657
4026	NC_039213	Agrotis segetum granulovirus	Betabaculovirus	Baculoviridae	131557
2196	NC_013797	Artogeia rapae granulovirus	Betabaculovirus	Baculoviridae	108592
1511	NC_008168	Choristoneura fumiferana granulovirus	Betabaculovirus	Baculoviridae	104710
2386	NC_015398	Clostera anachoreta granulovirus	Betabaculovirus	Baculoviridae	101487
2769	NC_022646	Clostera anastomosis granulovirus A	Betabaculovirus	Baculoviridae	101818
3579	NC_038371	Clostera anastomosis granulovirus B	Betabaculovirus	Baculoviridae	107439
3248	NC_029304	Cnaphalocrocis medinalis granulovirus	Betabaculovirus	Baculoviridae	111246
979	NC_005068	Cryptophlebia leucotreta granulovirus	Betabaculovirus	Baculoviridae	110907
406	NC_002816	Cydia pomonella granulovirus	Betabaculovirus	Baculoviridae	123500
3212	NC_028491	Diatraea saccharalis granulovirus	Betabaculovirus	Baculoviridae	98392
2582	NC_018875	Epinotia aporema granulovirus	Betabaculovirus	Baculoviridae	119082
2968	NC_025257	Erinnyis ello granulovirus	Betabaculovirus	Baculoviridae	102759
1866	NC_010240	Helicoverpa armigera granulovirus	Betabaculovirus	Baculoviridae	169794
3888	NC_038868	Lacanobia oleracea granulovirus	Betabaculovirus	Baculoviridae	2108
3301	NC_029996	Mocis latipes granulovirus	Betabaculovirus	Baculoviridae	134272
2194	NC_013772	Mythimna unipuncta granulovirus A	Betabaculovirus	Baculoviridae	176677
3422	NC_033780	Mythimna unipuncta granulovirus B	Betabaculovirus	Baculoviridae	144673
790	NC_004062	Phthorimaea operculella granulovirus	Betabaculovirus	Baculoviridae	119217
376	NC_002593	Plutella xylostella granulovirus	Betabaculovirus	Baculoviridae	100999
3094	NC_026511	Spodoptera frugiperda granulovirus	Betabaculovirus	Baculoviridae	140913
1806	NC_009503	Spodoptera litura granulovirus	Betabaculovirus	Baculoviridae	124121
3582	NC_038375	Trichoplusia ni granulovirus	Betabaculovirus	Baculoviridae	175360
334	NC_002331	Xestia c-nigrum granulovirus	Betabaculovirus	Baculoviridae	178733
443	NC_003084	Culex nigripalpus nucleopolyhedrovirus	Deltabaculovirus	Baculoviridae	108252
1087	NC_005906	Neodiprion lecontei nucleopolyhedrovirus	Gammabaculovirus	Baculoviridae	81755
1086	NC_005905	Neodiprion sertifer nucleopolyhedrovirus	Gammabaculovirus	Baculoviridae	86462
150	NC_001633	Mushroom bacilliform virus	Barnavirus	Barnaviridae	4009
518	NC_003513	Beet necrotic yellow vein virus	Benyvirus	Benyviridae	1320
519	NC_003514	Beet necrotic yellow vein virus	Benyvirus	Benyviridae	6746
520	NC_003515	Beet necrotic yellow vein virus	Benyvirus	Benyviridae	4609
521	NC_003516	Beet necrotic yellow vein virus	Benyvirus	Benyviridae	1774
522	NC_003517	Beet necrotic yellow vein virus	Benyvirus	Benyviridae	1465
4030	NC_039225	Beet soil-borne mosaic virus	Benyvirus	Benyviridae	4615
4031	NC_039226	Beet soil-borne mosaic virus	Benyvirus	Benyviridae	6679
2712	NC_021735	Burdock mottle virus	Benyvirus	Benyviridae	7038
2713	NC_021736	Burdock mottle virus	Benyvirus	Benyviridae	4315
3844	NC_038774	Rice stripe necrosis virus	Benyvirus	Benyviridae	4657
3845	NC_038775	Rice stripe necrosis virus	Benyvirus	Benyviridae	6634
191	NC_001749	Apple stem grooving virus	Capillovirus	Betaflexiviridae	6495
618	NC_003689	Cherry virus A	Capillovirus	Betaflexiviridae	7383
3246	NC_029301	Currant virus A	Capillovirus	Betaflexiviridae	7925
4057	NC_040568	Mume virus A	Capillovirus	Betaflexiviridae	7644
401	NC_002795	Aconitum latent virus	Carlavirus	Betaflexiviridae	8657
2507	NC_017859	American hop latent virus	Carlavirus	Betaflexiviridae	8601
3922	NC_038966	Atractylodes mottle virus	Carlavirus	Betaflexiviridae	8881
509	NC_003499	Blueberry scorch virus	Carlavirus	Betaflexiviridae	8512
2189	NC_013527	Butterbur mosaic virus	Carlavirus	Betaflexiviridae	8662
3887	NC_038865	Carnation latent virus	Carlavirus	Betaflexiviridae	1313
1780	NC_009087	Chrysanthemum virus B	Carlavirus	Betaflexiviridae	8855
1843	NC_009764	Coleus vein necrosis virus	Carlavirus	Betaflexiviridae	8727
2316	NC_014730	Cowpea mild mottle virus	Carlavirus	Betaflexiviridae	8127
1494	NC_008020	Daphne virus S	Carlavirus	Betaflexiviridae	8739
2873	NC_023892	Gaillardia latent virus	Carlavirus	Betaflexiviridae	8659
2459	NC_016440	Garlic common latent virus	Carlavirus	Betaflexiviridae	8638
2089	NC_012038	Helleborus net necrosis virus	Carlavirus	Betaflexiviridae	8542
2053	NC_011540	Hippeastrum latent virus	Carlavirus	Betaflexiviridae	8500
359	NC_002552	Hop latent virus	Carlavirus	Betaflexiviridae	8612
1904	NC_010538	Hop mosaic virus	Carlavirus	Betaflexiviridae	8550
2132	NC_012869	Hydrangea chlorotic mottle virus	Carlavirus	Betaflexiviridae	8433
2136	NC_013006	Kalanchoe latent virus	Carlavirus	Betaflexiviridae	8517
1881	NC_010305	Ligustrum necrotic ringspot virus	Carlavirus	Betaflexiviridae	8412
996	NC_005138	Lily symptomless virus	Carlavirus	Betaflexiviridae	8394
3562	NC_038324	Melon yellowing-associated virus	Carlavirus	Betaflexiviridae	9073
2438	NC_016080	Mirabilis jalapa mottle virus	Carlavirus	Betaflexiviridae	8315
1536	NC_008266	Narcissus common latent virus	Carlavirus	Betaflexiviridae	8539
1575	NC_008552	Nerine latent virus	Carlavirus	Betaflexiviridae	8281
1541	NC_008292	Passiflora latent virus	Carlavirus	Betaflexiviridae	8386
1858	NC_009991	Phlox virus B	Carlavirus	Betaflexiviridae	9058
1800	NC_009383	Phlox virus S	Carlavirus	Betaflexiviridae	8590
1049	NC_005343	Poplar mosaic virus	Carlavirus	Betaflexiviridae	8741
2045	NC_011525	Potato latent virus	Carlavirus	Betaflexiviridae	7890
2537	NC_018175	Potato virus H	Carlavirus	Betaflexiviridae	8410
48	NC_001361	Potato virus M	Carlavirus	Betaflexiviridae	8533
1842	NC_009759	Potato virus P	Carlavirus	Betaflexiviridae	8404
1326	NC_007289	Potato virus S	Carlavirus	Betaflexiviridae	8478
2098	NC_012210	Red clover vein mosaic virus	Carlavirus	Betaflexiviridae	8604
3236	NC_029087	Sambucus virus C	Carlavirus	Betaflexiviridae	8613
3237	NC_029088	Sambucus virus D	Carlavirus	Betaflexiviridae	8612
3238	NC_029089	Sambucus virus E	Carlavirus	Betaflexiviridae	8540
547	NC_003557	Shallot latent virus	Carlavirus	Betaflexiviridae	8363
2544	NC_018448	Sweet potato C6 virus	Carlavirus	Betaflexiviridae	8857
1208	NC_006550	Sweet potato chlorotic fleck virus	Carlavirus	Betaflexiviridae	9104
3079	NC_026248	Yam latent virus	Carlavirus	Betaflexiviridae	8531
742	NC_003877	Citrus leaf blotch virus	Citrivirus	Betaflexiviridae	8747
2584	NC_019029	Diuris virus A	Divavirus	Betaflexiviridae	6956
2585	NC_019030	Diuris virus B	Divavirus	Betaflexiviridae	7001
2384	NC_015395	Hardenbergia virus A	Divavirus	Betaflexiviridae	6942
2326	NC_014821	Apricot latent virus	Foveavirus	Betaflexiviridae	9311
3002	NC_025388	Asian prunus virus 1	Foveavirus	Betaflexiviridae	9409
3222	NC_028868	Asian prunus virus 2	Foveavirus	Betaflexiviridae	9362
257	NC_001948	Grapevine rupestris stem pitting-associated virus	Foveavirus	Betaflexiviridae	8744
1846	NC_009892	Peach chlorotic mottle virus	Foveavirus	Betaflexiviridae	9005
2583	NC_019025	Rubus canadensis virus 1	Foveavirus	Betaflexiviridae	8328
4075	NC_040800	Actinidia seed borne latent virus	Prunevirus	Betaflexiviridae	8192
2802	NC_023295	Apricot vein clearing associated virus	Prunevirus	Betaflexiviridae	7315
3563	NC_038325	Caucasus prunus virus	Prunevirus	Betaflexiviridae	8255
2105	NC_012519	African oil palm ringspot virus	Robigovirus	Betaflexiviridae	7781
256	NC_001946	Cherry green ring mottle virus	Robigovirus	Betaflexiviridae	8372
343	NC_002468	Cherry necrotic rusty mottle virus	Robigovirus	Betaflexiviridae	8432
2656	NC_020996	Cherry rusty mottle associated virus	Robigovirus	Betaflexiviridae	8397
2900	NC_024449	Cherry twisted leaf associated virus	Robigovirus	Betaflexiviridae	8431
2003	NC_011062	Potato virus T	Tepovirus	Betaflexiviridae	6539
2931	NC_024686	Prunus virus T	Tepovirus	Betaflexiviridae	6835
61	NC_001409	Apple chlorotic leaf spot virus	Trichovirus	Betaflexiviridae	7555
1264	NC_006946	Apricot pseudo-chlorotic leaf spot virus	Trichovirus	Betaflexiviridae	7494
346	NC_002500	Cherry mottle leaf virus	Trichovirus	Betaflexiviridae	8018
2415	NC_015782	Grapevine Pinot gris virus	Trichovirus	Betaflexiviridae	7259
2364	NC_015220	Grapevine berry inner necrosis virus	Trichovirus	Betaflexiviridae	7241
2059	NC_011552	Peach mosaic virus	Trichovirus	Betaflexiviridae	7988
2454	NC_016404	Actinidia virus B	Vitivirus	Betaflexiviridae	7488
3448	NC_034264	Arracacha virus V	Vitivirus	Betaflexiviridae	7398
4063	NC_040630	Blackberry virus A	Vitivirus	Betaflexiviridae	7285
558	NC_003604	Grapevine virus A	Vitivirus	Betaflexiviridae	7351
556	NC_003602	Grapevine virus B	Vitivirus	Betaflexiviridae	7599
2012	NC_011106	Grapevine virus E	Vitivirus	Betaflexiviridae	7564
2549	NC_018458	Grapevine virus F	Vitivirus	Betaflexiviridae	7551
4060	NC_040616	Grapevine virus G	Vitivirus	Betaflexiviridae	7496
4055	NC_040545	Grapevine virus H	Vitivirus	Betaflexiviridae	7446
3525	NC_037058	Grapevine virus I	Vitivirus	Betaflexiviridae	7507
4056	NC_040564	Grapevine virus J	Vitivirus	Betaflexiviridae	7390
3450	NC_034377	Watermelon virus A	Wamavirus	Betaflexiviridae	8372
396	NC_002729	Banana mild mosaic virus		Betaflexiviridae	7352
739	NC_003870	Sugarcane striate mosaic-associated virus		Betaflexiviridae	8146
3583	NC_038376	Bombyx mori bidensovirus	Bidensovirus	Bidnaviridae	6024
3584	NC_038377	Bombyx mori bidensovirus	Bidensovirus	Bidnaviridae	6543
233	NC_001915	Infectious pancreatic necrosis virus	Aquabirnavirus	Birnaviridae	3097
234	NC_001916	Infectious pancreatic necrosis virus	Aquabirnavirus	Birnaviridae	2784
826	NC_004168	Yellowtail ascites virus	Aquabirnavirus	Birnaviridae	2976
828	NC_004176	Yellowtail ascites virus	Aquabirnavirus	Birnaviridae	2735
1097	NC_005982	Blotched snakehead virus	Blosnavirus	Birnaviridae	3429
1098	NC_005983	Blotched snakehead virus	Blosnavirus	Birnaviridae	2750
827	NC_004169	Drosophila X virus	Entomobirnavirus	Birnaviridae	3243
829	NC_004177	Drosophila X virus	Entomobirnavirus	Birnaviridae	3360
3953	NC_039013	Queensland carbovirus	Carbovirus	Bornaviridae	8804
3954	NC_039014	Southwest carbovirus	Carbovirus	Bornaviridae	8810
2949	NC_024778	Elapid 1 orthobornavirus	Orthobornavirus	Bornaviridae	8884
141	NC_001607	Mammalian 1 orthobornavirus	Orthobornavirus	Bornaviridae	8910
3348	NC_030701	Mammalian 2 orthobornavirus	Orthobornavirus	Bornaviridae	8798
3346	NC_030690	Passeriform 1 orthobornavirus	Orthobornavirus	Bornaviridae	8930
3270	NC_029642	Waterbird 1 orthobornavirus	Orthobornavirus	Bornaviridae	9006
2155	NC_013111	Cassava virus C	Ourmiavirus	Botourmiaviridae	2740
2156	NC_013112	Cassava virus C	Ourmiavirus	Botourmiaviridae	1137
2157	NC_013113	Cassava virus C	Ourmiavirus	Botourmiaviridae	958
2006	NC_011065	Epirus cherry virus	Ourmiavirus	Botourmiaviridae	2769
2007	NC_011066	Epirus cherry virus	Ourmiavirus	Botourmiaviridae	1028
2008	NC_011067	Epirus cherry virus	Ourmiavirus	Botourmiaviridae	960
2009	NC_011068	Ourmia melon virus	Ourmiavirus	Botourmiaviridae	2814
2010	NC_011069	Ourmia melon virus	Ourmiavirus	Botourmiaviridae	1064
2011	NC_011070	Ourmia melon virus	Ourmiavirus	Botourmiaviridae	974
98	NC_001495	Alfalfa mosaic virus	Alfamovirus	Bromoviridae	3644
280	NC_002024	Alfalfa mosaic virus	Alfamovirus	Bromoviridae	2593
281	NC_002025	Alfalfa mosaic virus	Alfamovirus	Bromoviridae	2037
588	NC_003649	Pelargonium zonate spot virus	Anulavirus	Bromoviridae	3383
589	NC_003650	Pelargonium zonate spot virus	Anulavirus	Bromoviridae	2435
590	NC_003651	Pelargonium zonate spot virus	Anulavirus	Bromoviridae	2659
763	NC_004006	Broad bean mottle virus	Bromovirus	Bromoviridae	2293
764	NC_004007	Broad bean mottle virus	Bromovirus	Bromoviridae	2799
765	NC_004008	Broad bean mottle virus	Bromovirus	Bromoviridae	3158
282	NC_002026	Brome mosaic virus	Bromovirus	Bromoviridae	3234
283	NC_002027	Brome mosaic virus	Bromovirus	Bromoviridae	2865
284	NC_002028	Brome mosaic virus	Bromovirus	Bromoviridae	2111
1278	NC_006999	Cassia yellow blotch virus	Bromovirus	Bromoviridae	3176
1279	NC_007000	Cassia yellow blotch virus	Bromovirus	Bromoviridae	2721
1280	NC_007001	Cassia yellow blotch virus	Bromovirus	Bromoviridae	2091
534	NC_003541	Cowpea chlorotic mottle virus	Bromovirus	Bromoviridae	2774
535	NC_003542	Cowpea chlorotic mottle virus	Bromovirus	Bromoviridae	2173
536	NC_003543	Cowpea chlorotic mottle virus	Bromovirus	Bromoviridae	3171
2163	NC_013266	Melandrium yellow fleck virus	Bromovirus	Bromoviridae	3249
2164	NC_013267	Melandrium yellow fleck virus	Bromovirus	Bromoviridae	2862
2165	NC_013268	Melandrium yellow fleck virus	Bromovirus	Bromoviridae	2424
810	NC_004120	Spring beauty latent virus	Bromovirus	Bromoviridae	3252
811	NC_004121	Spring beauty latent virus	Bromovirus	Bromoviridae	2898
812	NC_004122	Spring beauty latent virus	Bromovirus	Bromoviridae	2213
68	NC_001440	Cucumber mosaic virus	Cucumovirus	Bromoviridae	2216
286	NC_002034	Cucumber mosaic virus	Cucumovirus	Bromoviridae	3357
287	NC_002035	Cucumber mosaic virus	Cucumovirus	Bromoviridae	3050
2094	NC_012134	Gayfeather mild mottle virus	Cucumovirus	Bromoviridae	3350
2095	NC_012135	Gayfeather mild mottle virus	Cucumovirus	Bromoviridae	2935
2096	NC_012136	Gayfeather mild mottle virus	Cucumovirus	Bromoviridae	2214
290	NC_002038	Peanut stunt virus	Cucumovirus	Bromoviridae	3357
291	NC_002039	Peanut stunt virus	Cucumovirus	Bromoviridae	2947
292	NC_002040	Peanut stunt virus	Cucumovirus	Bromoviridae	2188
719	NC_003836	Tomato aspermy virus	Cucumovirus	Bromoviridae	2386
720	NC_003837	Tomato aspermy virus	Cucumovirus	Bromoviridae	3410
721	NC_003838	Tomato aspermy virus	Cucumovirus	Bromoviridae	3074
2730	NC_022127	Ageratum latent virus	Ilarvirus	Bromoviridae	3481
2731	NC_022128	Ageratum latent virus	Ilarvirus	Bromoviridae	2872
2732	NC_022129	Ageratum latent virus	Ilarvirus	Bromoviridae	2224
481	NC_003451	American plum line pattern virus	Ilarvirus	Bromoviridae	3373
482	NC_003452	American plum line pattern virus	Ilarvirus	Bromoviridae	2404
483	NC_003453	American plum line pattern virus	Ilarvirus	Bromoviridae	2053
498	NC_003480	Apple mosaic virus	Ilarvirus	Bromoviridae	2056
2082	NC_011807	Asparagus virus 2	Ilarvirus	Bromoviridae	2307
2083	NC_011808	Asparagus virus 2	Ilarvirus	Bromoviridae	3431
2084	NC_011809	Asparagus virus 2	Ilarvirus	Bromoviridae	2916
2060	NC_011553	Blackberry chlorotic ringspot virus	Ilarvirus	Bromoviridae	3478
2061	NC_011554	Blackberry chlorotic ringspot virus	Ilarvirus	Bromoviridae	2879
2062	NC_011555	Blackberry chlorotic ringspot virus	Ilarvirus	Bromoviridae	2290
2736	NC_022251	Blueberry shock virus	Ilarvirus	Bromoviridae	2603
539	NC_003546	Citrus leaf rugose virus	Ilarvirus	Bromoviridae	2289
540	NC_003547	Citrus leaf rugose virus	Ilarvirus	Bromoviridae	2990
541	NC_003548	Citrus leaf rugose virus	Ilarvirus	Bromoviridae	3404
1812	NC_009536	Citrus variegation virus	Ilarvirus	Bromoviridae	2309
1813	NC_009537	Citrus variegation virus	Ilarvirus	Bromoviridae	3433
1814	NC_009538	Citrus variegation virus	Ilarvirus	Bromoviridae	2914
555	NC_003568	Elm mottle virus	Ilarvirus	Bromoviridae	2874
1216	NC_006566	Fragaria chiloensis latent virus	Ilarvirus	Bromoviridae	3431
1217	NC_006567	Fragaria chiloensis latent virus	Ilarvirus	Bromoviridae	2570
1218	NC_006568	Fragaria chiloensis latent virus	Ilarvirus	Bromoviridae	2484
1148	NC_006064	Humulus japonicus latent virus	Ilarvirus	Bromoviridae	3382
1149	NC_006065	Humulus japonicus latent virus	Ilarvirus	Bromoviridae	2810
1150	NC_006066	Humulus japonicus latent virus	Ilarvirus	Bromoviridae	1938
3019	NC_025478	Lilac leaf chlorosis virus	Ilarvirus	Bromoviridae	2762
3022	NC_025481	Lilac leaf chlorosis virus	Ilarvirus	Bromoviridae	2117
1069	NC_005848	Parietaria mottle virus	Ilarvirus	Bromoviridae	3518
1070	NC_005849	Parietaria mottle virus	Ilarvirus	Bromoviridae	2922
1073	NC_005854	Parietaria mottle virus	Ilarvirus	Bromoviridae	2268
3161	NC_027928	Privet ringspot virus	Ilarvirus	Bromoviridae	3415
3162	NC_027929	Privet ringspot virus	Ilarvirus	Bromoviridae	2863
3163	NC_027930	Privet ringspot virus	Ilarvirus	Bromoviridae	2140
1501	NC_008037	Prune dwarf virus	Ilarvirus	Bromoviridae	2593
1502	NC_008038	Prune dwarf virus	Ilarvirus	Bromoviridae	2129
1503	NC_008039	Prune dwarf virus	Ilarvirus	Bromoviridae	3374
883	NC_004362	Prunus necrotic ringspot virus	Ilarvirus	Bromoviridae	3332
884	NC_004363	Prunus necrotic ringspot virus	Ilarvirus	Bromoviridae	2591
885	NC_004364	Prunus necrotic ringspot virus	Ilarvirus	Bromoviridae	1957
1582	NC_008706	Strawberry necrotic shock virus	Ilarvirus	Bromoviridae	2245
1583	NC_008707	Strawberry necrotic shock virus	Ilarvirus	Bromoviridae	2876
1584	NC_008708	Strawberry necrotic shock virus	Ilarvirus	Bromoviridae	3429
726	NC_003844	Tobacco streak virus	Ilarvirus	Bromoviridae	3491
727	NC_003845	Tobacco streak virus	Ilarvirus	Bromoviridae	2205
4003	NC_039074	Tomato necrotic streak virus	Ilarvirus	Bromoviridae	3024
4004	NC_039075	Tomato necrotic streak virus	Ilarvirus	Bromoviridae	3378
4005	NC_039076	Tomato necrotic streak virus	Ilarvirus	Bromoviridae	2219
716	NC_003833	Tulare apple mosaic virus	Ilarvirus	Bromoviridae	3459
717	NC_003834	Tulare apple mosaic virus	Ilarvirus	Bromoviridae	2944
718	NC_003835	Tulare apple mosaic virus	Ilarvirus	Bromoviridae	2229
607	NC_003671	Olive latent virus 2	Oleavirus	Bromoviridae	2438
609	NC_003673	Olive latent virus 2	Oleavirus	Bromoviridae	3128
610	NC_003674	Olive latent virus 2	Oleavirus	Bromoviridae	2735
380	NC_002615	European brown hare syndrome virus	Lagovirus	Caliciviridae	7442
120	NC_001543	Rabbit hemorrhagic disease virus	Lagovirus	Caliciviridae	7437
1463	NC_007916	Newbury 1 virus	Nebovirus	Caliciviridae	7454
259	NC_001959	Norwalk virus	Norovirus	Caliciviridae	7654
2885	NC_024031	Nordland virus	Salovirus	Caliciviridae	7443
1162	NC_006269	Sapporo virus	Sapovirus	Caliciviridae	7429
2118	NC_012699	Saint Valerien virus	Valovirus	Caliciviridae	6434
358	NC_002551	Vesicular exanthema of swine virus	Vesivirus	Caliciviridae	8284
2236	NC_014126	Providence virus	Alphacarmotetravirus	Carmotetraviridae	6155
1281	NC_007002	Banana streak GF virus	Badnavirus	Caulimoviridae	7263
2404	NC_015507	Banana streak IM virus	Badnavirus	Caulimoviridae	7769
1268	NC_006955	Banana streak MY virus	Badnavirus	Caulimoviridae	7650
463	NC_003381	Banana streak OL virus	Badnavirus	Caulimoviridae	7389
2400	NC_015502	Banana streak UA virus	Badnavirus	Caulimoviridae	7519
2401	NC_015503	Banana streak UI virus	Badnavirus	Caulimoviridae	7458
2402	NC_015504	Banana streak UL virus	Badnavirus	Caulimoviridae	7401
2403	NC_015505	Banana streak UM virus	Badnavirus	Caulimoviridae	7532
1282	NC_007003	Banana streak VN virus	Badnavirus	Caulimoviridae	7801
4064	NC_040635	Birch leaf roll-associated virus	Badnavirus	Caulimoviridae	7864
3247	NC_029303	Blackberry virus F	Badnavirus	Caulimoviridae	7663
2073	NC_011592	Bougainvillea chlorotic vein banding virus	Badnavirus	Caulimoviridae	8759
4076	NC_040809	Cacao bacilliform Sri Lanka virus	Badnavirus	Caulimoviridae	7215
3413	NC_033738	Cacao mild mosaic virus	Badnavirus	Caulimoviridae	7533
3585	NC_038378	Cacao swollen shoot CD virus	Badnavirus	Caulimoviridae	7203
4067	NC_040692	Cacao swollen shoot CE virus	Badnavirus	Caulimoviridae	7131
4213	NC_043534	Cacao swollen shoot Ghana M virus	Badnavirus	Caulimoviridae	7009
4062	NC_040622	Cacao swollen shoot Ghana N virus	Badnavirus	Caulimoviridae	7173
4068	NC_040693	Cacao swollen shoot Ghana Q virus	Badnavirus	Caulimoviridae	6985
3586	NC_038379	Cacao swollen shoot Togo A virus	Badnavirus	Caulimoviridae	13221
130	NC_001574	Cacao swollen shoot Togo B virus	Badnavirus	Caulimoviridae	7161
3414	NC_033739	Cacao yellow vein banding virus	Badnavirus	Caulimoviridae	7454
3337	NC_030462	Canna yellow mottle associated virus	Badnavirus	Caulimoviridae	6966
3587	NC_038380	Canna yellow mottle virus	Badnavirus	Caulimoviridae	7120
464	NC_003382	Citrus yellow mosaic virus	Badnavirus	Caulimoviridae	7559
37	NC_001343	Commelina yellow mottle virus	Badnavirus	Caulimoviridae	7489
3588	NC_038381	Dioscorea bacilliform AL virus	Badnavirus	Caulimoviridae	7609
3937	NC_038986	Dioscorea bacilliform RT virus 1	Badnavirus	Caulimoviridae	7702
3938	NC_038987	Dioscorea bacilliform RT virus 2	Badnavirus	Caulimoviridae	7438
1765	NC_009010	Dioscorea bacilliform SN virus	Badnavirus	Caulimoviridae	7261
3944	NC_038995	Dioscorea bacilliform TR virus	Badnavirus	Caulimoviridae	7333
2506	NC_017830	Fig badnavirus 1	Badnavirus	Caulimoviridae	7140
2535	NC_018105	Gooseberry vein banding associated virus	Badnavirus	Caulimoviridae	7659
3124	NC_027131	Grapevine Roditis leaf discoloration-associated virus	Badnavirus	Caulimoviridae	6988
2416	NC_015784	Grapevine vein clearing virus	Badnavirus	Caulimoviridae	7753
3500	NC_035472	Jujube mosaic-associated virus	Badnavirus	Caulimoviridae	7194
901	NC_004540	Kalanchoe top-spotting virus	Badnavirus	Caulimoviridae	7591
3062	NC_026020	Mulberry badnavirus 1	Badnavirus	Caulimoviridae	6945
2890	NC_024301	Pagoda yellow mosaic associated virus	Badnavirus	Caulimoviridae	7424
2302	NC_014648	Pineapple bacilliform CO virus	Badnavirus	Caulimoviridae	7543
2740	NC_022365	Piper yellow mottle virus	Badnavirus	Caulimoviridae	7562
3073	NC_026238	Rubus yellow net virus	Badnavirus	Caulimoviridae	7836
3589	NC_038382	Sugarcane bacilliform Guadeloupe A virus	Badnavirus	Caulimoviridae	7444
2182	NC_013455	Sugarcane bacilliform Guadeloupe D virus	Badnavirus	Caulimoviridae	7317
437	NC_003031	Sugarcane bacilliform IM virus	Badnavirus	Caulimoviridae	7687
1493	NC_008017	Sugarcane bacilliform MO virus	Badnavirus	Caulimoviridae	7568
2410	NC_015655	Sweet potato pakakuy virus	Badnavirus	Caulimoviridae	8082
3115	NC_026819	Taro bacilliform CH virus	Badnavirus	Caulimoviridae	7641
897	NC_004450	Taro bacilliform virus	Badnavirus	Caulimoviridae	7458
3441	NC_034252	Wisteria badnavirus 1	Badnavirus	Caulimoviridae	7326
3091	NC_026472	Yacon necrotic mottle virus	Badnavirus	Caulimoviridae	7661
4204	NC_043523	Angelica bushy stunt virus	Caulimovirus	Caulimoviridae	8300
3160	NC_027924	Atractylodes mild mottle virus	Caulimovirus	Caulimoviridae	8105
508	NC_003498	Carnation etched ring virus	Caulimovirus	Caulimoviridae	7932
99	NC_001497	Cauliflower mosaic virus	Caulimovirus	Caulimoviridae	8024
2567	NC_018616	Dahlia mosaic virus	Caulimovirus	Caulimoviridae	7916
544	NC_003554	Figwort mosaic virus	Caulimovirus	Caulimoviridae	7743
2579	NC_018858	Horseradish latent virus	Caulimovirus	Caulimoviridae	7954
1949	NC_010737	Lamium leaf distortion virus	Caulimovirus	Caulimoviridae	7713
776	NC_004036	Mirabilis mosaic virus	Caulimovirus	Caulimoviridae	7857
2554	NC_018505	Soybean Putnam virus	Caulimovirus	Caulimoviridae	7757
182	NC_001725	Strawberry vein banding virus	Caulimovirus	Caulimoviridae	7876
156	NC_001648	Cassava vein mosaic virus	Cavemovirus	Caulimoviridae	8159
2378	NC_015328	Sweet potato collusive virus	Cavemovirus	Caulimoviridae	7723
218	NC_001839	Petunia vein clearing virus	Petuvirus	Caulimoviridae	7206
2657	NC_020999	Rose yellow vein virus	Rosadnavirus	Caulimoviridae	9314
2088	NC_011920	Rudbeckia flower distortion virus	Ruflodivirus	Caulimoviridae	8222
2367	NC_015228	Sweet potato vein clearing virus	Solendovirus	Caulimoviridae	8837
461	NC_003378	Tobacco vein clearing virus	Solendovirus	Caulimoviridae	7767
448	NC_003138	Blueberry red ringspot virus	Soymovirus	Caulimoviridae	8303
880	NC_004324	Cestrum yellow leaf curling virus	Soymovirus	Caulimoviridae	8253
151	NC_001634	Peanut chlorotic streak virus	Soymovirus	Caulimoviridae	8174
187	NC_001739	Soybean chlorotic mottle virus	Soymovirus	Caulimoviridae	8178
232	NC_001914	Rice tungro bacilliform virus	Tungrovirus	Caulimoviridae	8002
1851	NC_009944	Amasya cherry disease associated chrysovirus	Alphachrysovirus	Chrysoviridae	2498
1852	NC_009945	Amasya cherry disease associated chrysovirus	Alphachrysovirus	Chrysoviridae	2833
1853	NC_009946	Amasya cherry disease associated chrysovirus	Alphachrysovirus	Chrysoviridae	3128
1854	NC_009947	Amasya cherry disease associated chrysovirus	Alphachrysovirus	Chrysoviridae	3399
4268	NC_043676	Anthurium mosaic-associated chrysovirus	Alphachrysovirus	Chrysoviridae	3550
4269	NC_043677	Anthurium mosaic-associated chrysovirus	Alphachrysovirus	Chrysoviridae	3448
4270	NC_043678	Anthurium mosaic-associated chrysovirus	Alphachrysovirus	Chrysoviridae	3244
3889	NC_038871	Aspergillus fumigatus chrysovirus	Alphachrysovirus	Chrysoviridae	3006
3890	NC_038872	Aspergillus fumigatus chrysovirus	Alphachrysovirus	Chrysoviridae	3560
3891	NC_038873	Aspergillus fumigatus chrysovirus	Alphachrysovirus	Chrysoviridae	3159
3892	NC_038874	Aspergillus fumigatus chrysovirus	Alphachrysovirus	Chrysoviridae	2863
4265	NC_043659	Brassica campestris chrysovirus	Alphachrysovirus	Chrysoviridae	3567
4266	NC_043660	Brassica campestris chrysovirus	Alphachrysovirus	Chrysoviridae	3639
4267	NC_043661	Brassica campestris chrysovirus	Alphachrysovirus	Chrysoviridae	3337
1093	NC_005978	Helminthosporium victoriae virus 145S	Alphachrysovirus	Chrysoviridae	3612
1094	NC_005979	Helminthosporium victoriae virus 145S	Alphachrysovirus	Chrysoviridae	3134
1095	NC_005980	Helminthosporium victoriae virus 145S	Alphachrysovirus	Chrysoviridae	2972
1096	NC_005981	Helminthosporium victoriae virus 145S	Alphachrysovirus	Chrysoviridae	2763
1357	NC_007539	Penicillium chrysogenum virus	Alphachrysovirus	Chrysoviridae	3562
1358	NC_007540	Penicillium chrysogenum virus	Alphachrysovirus	Chrysoviridae	3200
1359	NC_007541	Penicillium chrysogenum virus	Alphachrysovirus	Chrysoviridae	2976
1360	NC_007542	Penicillium chrysogenum virus	Alphachrysovirus	Chrysoviridae	2902
4197	NC_043506	Persea americana chrysovirus	Alphachrysovirus	Chrysoviridae	3421
4198	NC_043507	Persea americana chrysovirus	Alphachrysovirus	Chrysoviridae	2857
4199	NC_043508	Persea americana chrysovirus	Alphachrysovirus	Chrysoviridae	3335
3846	NC_038782	Verticillium dahliae chrysovirus 1	Alphachrysovirus	Chrysoviridae	3313
3847	NC_038783	Verticillium dahliae chrysovirus 1	Alphachrysovirus	Chrysoviridae	2932
3848	NC_038784	Verticillium dahliae chrysovirus 1	Alphachrysovirus	Chrysoviridae	3594
3849	NC_038785	Verticillium dahliae chrysovirus 1	Alphachrysovirus	Chrysoviridae	2983
4069	NC_040736	Alternaria alternata chrysovirus	Betachrysovirus	Chrysoviridae	2785
4070	NC_040737	Alternaria alternata chrysovirus	Betachrysovirus	Chrysoviridae	836
4071	NC_040738	Alternaria alternata chrysovirus	Betachrysovirus	Chrysoviridae	3647
4072	NC_040739	Alternaria alternata chrysovirus	Betachrysovirus	Chrysoviridae	2857
4073	NC_040740	Alternaria alternata chrysovirus	Betachrysovirus	Chrysoviridae	2772
4047	NC_040485	Colletotrichum fructicola chrysovirus 1	Betachrysovirus	Chrysoviridae	3620
4048	NC_040486	Colletotrichum fructicola chrysovirus 1	Betachrysovirus	Chrysoviridae	1750
4049	NC_040487	Colletotrichum fructicola chrysovirus 1	Betachrysovirus	Chrysoviridae	2687
4050	NC_040488	Colletotrichum fructicola chrysovirus 1	Betachrysovirus	Chrysoviridae	2438
4051	NC_040489	Colletotrichum fructicola chrysovirus 1	Betachrysovirus	Chrysoviridae	1539
4052	NC_040490	Colletotrichum fructicola chrysovirus 1	Betachrysovirus	Chrysoviridae	1211
4053	NC_040491	Colletotrichum fructicola chrysovirus 1	Betachrysovirus	Chrysoviridae	2801
3136	NC_027563	Fusarium oxysporum chrysovirus 2	Betachrysovirus	Chrysoviridae	3555
3137	NC_027564	Fusarium oxysporum chrysovirus 2	Betachrysovirus	Chrysoviridae	2809
3138	NC_027565	Fusarium oxysporum chrysovirus 2	Betachrysovirus	Chrysoviridae	2794
3139	NC_027566	Fusarium oxysporum chrysovirus 2	Betachrysovirus	Chrysoviridae	2646
3213	NC_028495	Penicillium janczewskii chrysovirus 1	Betachrysovirus	Chrysoviridae	3698
3214	NC_028496	Penicillium janczewskii chrysovirus 1	Betachrysovirus	Chrysoviridae	2942
3215	NC_028497	Penicillium janczewskii chrysovirus 1	Betachrysovirus	Chrysoviridae	2506
3216	NC_028500	Penicillium janczewskii chrysovirus 1	Betachrysovirus	Chrysoviridae	2899
4148	NC_043347	Boscovirus hippoboscidae	Boscovirus	Chuviridae	13173
4189	NC_043470	Boscovirus hippoboscidae	Boscovirus	Chuviridae	2343
4190	NC_043471	Boscovirus hippoboscidae	Boscovirus	Chuviridae	6808
4193	NC_043475	Boscovirus hypoboscidae	Boscovirus	Chuviridae	2291
4194	NC_043476	Boscovirus hypoboscidae	Boscovirus	Chuviridae	6777
3203	NC_028265	Culicidavirus culicidae	Culicidavirus	Chuviridae	12004
3211	NC_028482	Culicidavirus imjinense	Culicidavirus	Chuviridae	11877
3326	NC_030204	Mivirus amblyommae	Mivirus	Chuviridae	11163
3199	NC_028259	Mivirus boleense	Mivirus	Chuviridae	11183
3200	NC_028260	Mivirus changpingense	Mivirus	Chuviridae	10877
3201	NC_028261	Mivirus dermacentoris	Mivirus	Chuviridae	9527
3194	NC_028243	Mivirus suffolkense	Mivirus	Chuviridae	10795
3204	NC_028266	Mivirus wuhanense	Mivirus	Chuviridae	11395
3202	NC_028263	Morsusvirus argatis	Morsusvirus	Chuviridae	10815
4191	NC_043472	Scarabeuvirus blattae	Scarabeuvirus	Chuviridae	7152
4192	NC_043473	Scarabeuvirus blattae	Scarabeuvirus	Chuviridae	4788
2387	NC_015399	Barbel circovirus	Circovirus	Circoviridae	1957
3590	NC_038385	Bat associated circovirus 1	Circovirus	Circoviridae	1862
3507	NC_035799	Bat associated circovirus 10	Circovirus	Circoviridae	2113
2673	NC_021206	Bat associated circovirus 2	Circovirus	Circoviridae	1798
3591	NC_038386	Bat associated circovirus 3	Circovirus	Circoviridae	1760
3164	NC_028045	Bat associated circovirus 4	Circovirus	Circoviridae	1767
3592	NC_038387	Bat associated circovirus 5	Circovirus	Circoviridae	2094
3593	NC_038388	Bat associated circovirus 6	Circovirus	Circoviridae	1880
3594	NC_038389	Bat associated circovirus 7	Circovirus	Circoviridae	1944
3595	NC_038390	Bat associated circovirus 8	Circovirus	Circoviridae	2069
3971	NC_039033	Bat associated circovirus 9	Circovirus	Circoviridae	1900
255	NC_001944	Beak and feather disease virus	Circovirus	Circoviridae	1993
471	NC_003410	Canary circovirus	Circovirus	Circoviridae	1952
2655	NC_020904	Canine circovirus	Circovirus	Circoviridae	2063
3596	NC_038391	Chimpanzee associated circovirus 1	Circovirus	Circoviridae	1935
976	NC_005053	Duck circovirus	Circovirus	Circoviridae	1996
2960	NC_025246	European catfish circovirus	Circovirus	Circoviridae	1966
1574	NC_008522	Finch circovirus	Circovirus	Circoviridae	1962
439	NC_003054	Goose circovirus	Circovirus	Circoviridae	1821
1573	NC_008521	Gull circovirus	Circovirus	Circoviridae	2035
3597	NC_038392	Human associated circovirus 1	Circovirus	Circoviridae	1699
2870	NC_023885	Mink circovirus	Circovirus	Circoviridae	1753
342	NC_002361	Pigeon circovirus	Circovirus	Circoviridae	2037
199	NC_001792	Porcine circovirus 1	Circovirus	Circoviridae	1758
3383	NC_031753	Porcine circovirus 3	Circovirus	Circoviridae	2000
1562	NC_008375	Raven circovirus	Circovirus	Circoviridae	1898
1499	NC_008033	Starling circovirus	Circovirus	Circoviridae	2063
2961	NC_025247	Swan circovirus	Circovirus	Circoviridae	1783
3119	NC_026945	Zebra finch circovirus	Circovirus	Circoviridae	1982
3043	NC_025792	Bat associated cyclovirus 10	Cyclovirus	Circoviridae	1790
3605	NC_038400	Bat associated cyclovirus 11	Cyclovirus	Circoviridae	1844
3042	NC_025791	Bat associated cyclovirus 12	Cyclovirus	Circoviridae	1755
3606	NC_038401	Bat associated cyclovirus 13	Cyclovirus	Circoviridae	1809
3607	NC_038402	Bat associated cyclovirus 14	Cyclovirus	Circoviridae	1923
3608	NC_038403	Bat associated cyclovirus 15	Cyclovirus	Circoviridae	1916
3609	NC_038404	Bat associated cyclovirus 16	Cyclovirus	Circoviridae	1838
3598	NC_038393	Bat associated cyclovirus 2	Cyclovirus	Circoviridae	1771
3599	NC_038394	Bat associated cyclovirus 3	Cyclovirus	Circoviridae	1741
3600	NC_038395	Bat associated cyclovirus 4	Cyclovirus	Circoviridae	1818
2337	NC_014929	Bat associated cyclovirus 5	Cyclovirus	Circoviridae	1703
3601	NC_038396	Bat associated cyclovirus 6	Cyclovirus	Circoviridae	1688
3602	NC_038397	Bat associated cyclovirus 7	Cyclovirus	Circoviridae	2379
3603	NC_038398	Bat associated cyclovirus 8	Cyclovirus	Circoviridae	1746
3604	NC_038399	Bat associated cyclovirus 9	Cyclovirus	Circoviridae	1760
3610	NC_038405	Bovine associated cyclovirus 1	Cyclovirus	Circoviridae	1838
3611	NC_038406	Chicken associated cyclovirus 1	Cyclovirus	Circoviridae	1760
3612	NC_038407	Chimpanzee associated cyclovirus 1	Cyclovirus	Circoviridae	1750
2624	NC_020206	Cockroach associated cyclovirus 1	Cyclovirus	Circoviridae	1719
2864	NC_023869	Dragonfly associated cyclovirus 2	Cyclovirus	Circoviridae	1896
2863	NC_023868	Dragonfly associated cyclovirus 3	Cyclovirus	Circoviridae	1711
4027	NC_039214	Dragonfly associated cyclovirus 4	Cyclovirus	Circoviridae	1742
2862	NC_023866	Dragonfly associated cyclovirus 5	Cyclovirus	Circoviridae	1784
3613	NC_038408	Dragonfly associated cyclovirus 6	Cyclovirus	Circoviridae	1761
3614	NC_038409	Dragonfly associated cyclovirus 7	Cyclovirus	Circoviridae	1757
3615	NC_038410	Dragonfly associated cyclovirus 8	Cyclovirus	Circoviridae	1764
3478	NC_034977	Duck associated cyclovirus 1	Cyclovirus	Circoviridae	1902
2938	NC_024700	Feline associated cyclovirus 1	Cyclovirus	Circoviridae	1773
2336	NC_014928	Goat associated cyclovirus 1	Cyclovirus	Circoviridae	1751
3616	NC_038411	Horse associated cyclovirus 1	Cyclovirus	Circoviridae	1843
3617	NC_038412	Human associated cyclovirus 1	Cyclovirus	Circoviridae	1759
2868	NC_023874	Human associated cyclovirus 10	Cyclovirus	Circoviridae	1790
3623	NC_038418	Human associated cyclovirus 11	Cyclovirus	Circoviridae	1710
3407	NC_032682	Human associated cyclovirus 12	Cyclovirus	Circoviridae	1723
3523	NC_036877	Human associated cyclovirus 2	Cyclovirus	Circoviridae	1723
3618	NC_038413	Human associated cyclovirus 3	Cyclovirus	Circoviridae	1740
3619	NC_038414	Human associated cyclovirus 4	Cyclovirus	Circoviridae	1867
3620	NC_038415	Human associated cyclovirus 5	Cyclovirus	Circoviridae	1780
3621	NC_038416	Human associated cyclovirus 6	Cyclovirus	Circoviridae	1794
3622	NC_038417	Human associated cyclovirus 7	Cyclovirus	Circoviridae	1795
4028	NC_039215	Human associated cyclovirus 8	Cyclovirus	Circoviridae	1856
2686	NC_021568	Human associated cyclovirus 9	Cyclovirus	Circoviridae	1832
3384	NC_031755	Mouse associated cyclovirus 1	Cyclovirus	Circoviridae	2229
2727	NC_022072	Blackberry vein banding-associated virus	Ampelovirus	Closteroviridae	18643
2466	NC_016509	Grapevine leafroll-associated virus 1	Ampelovirus	Closteroviridae	18659
3271	NC_029783	Grapevine leafroll-associated virus 13	Ampelovirus	Closteroviridae	17608
937	NC_004667	Grapevine leafroll-associated virus 3	Ampelovirus	Closteroviridae	17919
2456	NC_016416	Grapevine leafroll-associated virus 4	Ampelovirus	Closteroviridae	13830
978	NC_005065	Little cherry virus 2	Ampelovirus	Closteroviridae	15045
1862	NC_010178	Pineapple mealybug wilt-associated virus 1	Ampelovirus	Closteroviridae	13071
1859	NC_009992	Plum bark necrosis stem pitting-associated virus	Ampelovirus	Closteroviridae	14214
138	NC_001598	Beet yellows virus	Closterovirus	Closteroviridae	15480
2137	NC_013007	Carrot yellow leaf virus	Closterovirus	Closteroviridae	16354
162	NC_001661	Citrus tristeza virus	Closterovirus	Closteroviridae	19296
1338	NC_007448	Grapevine leafroll-associated virus 2	Closterovirus	Closteroviridae	16494
1263	NC_006944	Mint virus 1	Closterovirus	Closteroviridae	15450
1578	NC_008585	Raspberry leaf mottle virus	Closterovirus	Closteroviridae	17481
2956	NC_024906	Rose leaf rosette-associated virus	Closterovirus	Closteroviridae	17656
1559	NC_008366	Strawberry chlorotic fleck-associated virus	Closterovirus	Closteroviridae	17039
3144	NC_027712	Tobacco virus 1	Closterovirus	Closteroviridae	15395
1905	NC_010560	Bean yellow disorder virus	Crinivirus	Closteroviridae	8965
1906	NC_010561	Bean yellow disorder virus	Crinivirus	Closteroviridae	8530
1010	NC_005209	Beet pseudoyellows virus	Crinivirus	Closteroviridae	8006
1011	NC_005210	Beet pseudoyellows virus	Crinivirus	Closteroviridae	7903
1271	NC_006962	Blackberry yellow vein-associated virus	Crinivirus	Closteroviridae	7800
1272	NC_006963	Blackberry yellow vein-associated virus	Crinivirus	Closteroviridae	7916
960	NC_004809	Cucurbit yellow stunting disorder virus	Crinivirus	Closteroviridae	9123
961	NC_004810	Cucurbit yellow stunting disorder virus	Crinivirus	Closteroviridae	7976
3850	NC_038786	Diodia vein chlorosis virus	Crinivirus	Closteroviridae	8010
3851	NC_038787	Diodia vein chlorosis virus	Crinivirus	Closteroviridae	8220
2133	NC_012909	Lettuce chlorosis virus	Crinivirus	Closteroviridae	8591
2134	NC_012910	Lettuce chlorosis virus	Crinivirus	Closteroviridae	8556
566	NC_003617	Lettuce infectious yellows virus	Crinivirus	Closteroviridae	8118
567	NC_003618	Lettuce infectious yellows virus	Crinivirus	Closteroviridae	7193
1145	NC_006061	Potato yellow vein virus	Crinivirus	Closteroviridae	3892
1146	NC_006062	Potato yellow vein virus	Crinivirus	Closteroviridae	8035
1147	NC_006063	Potato yellow vein virus	Crinivirus	Closteroviridae	5339
1078	NC_005895	Strawberry pallidosis-associated virus	Crinivirus	Closteroviridae	8066
1079	NC_005896	Strawberry pallidosis-associated virus	Crinivirus	Closteroviridae	7978
813	NC_004123	Sweet potato chlorotic stunt virus	Crinivirus	Closteroviridae	9407
814	NC_004124	Sweet potato chlorotic stunt virus	Crinivirus	Closteroviridae	8223
3852	NC_038788	Tetterwort vein chlorosis virus	Crinivirus	Closteroviridae	8467
3853	NC_038789	Tetterwort vein chlorosis virus	Crinivirus	Closteroviridae	8113
1330	NC_007340	Tomato chlorosis virus	Crinivirus	Closteroviridae	8595
1331	NC_007341	Tomato chlorosis virus	Crinivirus	Closteroviridae	8247
2160	NC_013258	Tomato infectious chlorosis virus	Crinivirus	Closteroviridae	8271
2161	NC_013259	Tomato infectious chlorosis virus	Crinivirus	Closteroviridae	7913
3121	NC_027121	Areca palm velarivirus 1	Velarivirus	Closteroviridae	16080
3624	NC_038421	Cordyline virus 1	Velarivirus	Closteroviridae	16883
2457	NC_016436	Grapevine leafroll-associated virus 7	Velarivirus	Closteroviridae	16404
217	NC_001836	Little cherry virus 1	Velarivirus	Closteroviridae	16934
3493	NC_035453	Actinidia virus 1		Closteroviridae	18848
2556	NC_018519	Blueberry virus A		Closteroviridae	17798
3058	NC_025967	Persimmon virus B		Closteroviridae	18569
3886	NC_038861	Alphacoronavirus 1	Alphacoronavirus	Coronaviridae	28586
2729	NC_022103	Bat coronavirus CDPHE15	Alphacoronavirus	Coronaviridae	28035
2580	NC_018871	Bat coronavirus HKU10	Alphacoronavirus	Coronaviridae	28494
385	NC_002645	Human coronavirus 229E	Alphacoronavirus	Coronaviridae	27317
1062	NC_005831	Human coronavirus NL63	Alphacoronavirus	Coronaviridae	27553
3408	NC_032730	Lucheng Rn rat coronavirus	Alphacoronavirus	Coronaviridae	28763
1899	NC_010437	Miniopterus bat coronavirus 1	Alphacoronavirus	Coronaviridae	28326
1900	NC_010438	Miniopterus bat coronavirus HKU8	Alphacoronavirus	Coronaviridae	28773
2842	NC_023760	Mink coronavirus 1	Alphacoronavirus	Coronaviridae	28941
3219	NC_028811	Myotis ricketti alphacoronavirus Sax-2011	Alphacoronavirus	Coronaviridae	27935
3221	NC_028833	Nyctalus velutinus alphacoronavirus SC-2013	Alphacoronavirus	Coronaviridae	27783
477	NC_003436	Porcine epidemic diarrhea virus	Alphacoronavirus	Coronaviridae	28033
1856	NC_009988	Rhinolophus bat coronavirus HKU2	Alphacoronavirus	Coronaviridae	27165
3220	NC_028814	Rhinolophus ferrumequinum alphacoronavirus HuB-2013	Alphacoronavirus	Coronaviridae	27608
1835	NC_009657	Scotophilus bat coronavirus 512	Alphacoronavirus	Coronaviridae	28203
2959	NC_025217	Bat Hp-betacoronavirus Zhejiang2013	Betacoronavirus	Coronaviridae	31491
1158	NC_006213	Betacoronavirus 1	Betacoronavirus	Coronaviridae	30741
3059	NC_026011	China Rattus coronavirus HKU24	Betacoronavirus	Coronaviridae	31249
3	MK211376	Coronavirus BtRs-BetaCoV/YN2018B	Betacoronavirus	Coronaviridae	30256
4021	NC_039207	Hedgehog coronavirus 1	Betacoronavirus	Coronaviridae	30148
1221	NC_006577	Human coronavirus HKU1	Betacoronavirus	Coronaviridae	29926
2600	NC_019843	Middle East respiratory syndrome-related coronavirus	Betacoronavirus	Coronaviridae	30119
1	MT084071	Pangolin coronavirus	Betacoronavirus	Coronaviridae	27213
1770	NC_009020	Pipistrellus bat coronavirus HKU5	Betacoronavirus	Coronaviridae	30482
3363	NC_030886	Rousettus bat coronavirus GCCDC1	Betacoronavirus	Coronaviridae	30161
1771	NC_009021	Rousettus bat coronavirus HKU9	Betacoronavirus	Coronaviridae	29114
0	MN996532	Severe acute respiratory syndrome-related coronavirus	Betacoronavirus	Coronaviridae	29855
2	KY417146	Severe acute respiratory syndrome-related coronavirus	Betacoronavirus	Coronaviridae	29782
942	NC_004718	Severe acute respiratory syndrome-related coronavirus	Betacoronavirus	Coronaviridae	29751
4271	NC_045512	Severe acute respiratory syndrome-related coronavirus	Betacoronavirus	Coronaviridae	29903
1769	NC_009019	Tylonycteris bat coronavirus HKU4	Betacoronavirus	Coronaviridae	30286
2057	NC_011547	Bulbul coronavirus HKU11	Deltacoronavirus	Coronaviridae	26487
2493	NC_016996	Common moorhen coronavirus HKU21	Deltacoronavirus	Coronaviridae	26223
4022	NC_039208	Coronavirus HKU15	Deltacoronavirus	Coronaviridae	25425
2058	NC_011550	Munia coronavirus HKU13	Deltacoronavirus	Coronaviridae	26552
2491	NC_016994	Night heron coronavirus HKU19	Deltacoronavirus	Coronaviridae	26077
2490	NC_016991	White-eye coronavirus HKU16	Deltacoronavirus	Coronaviridae	26041
2492	NC_016995	Wigeon coronavirus HKU20	Deltacoronavirus	Coronaviridae	26227
72	NC_001451	Avian coronavirus	Gammacoronavirus	Coronaviridae	27608
1921	NC_010646	Beluga whale coronavirus SW1	Gammacoronavirus	Coronaviridae	31686
3338	NC_030654	Fusarium deltaflexivirus 1	Deltaflexivirus	Deltaflexiviridae	8246
356	NC_002548	Acute bee paralysis virus	Aparavirus	Dicistroviridae	9491
1772	NC_009025	Israeli acute paralysis virus	Aparavirus	Dicistroviridae	9499
959	NC_004807	Kashmir bee virus	Aparavirus	Dicistroviridae	9524
2323	NC_014793	Mud crab virus	Aparavirus	Dicistroviridae	10436
1212	NC_006559	Solenopsis invicta virus 1	Aparavirus	Dicistroviridae	8026
415	NC_003005	Taura syndrome virus	Aparavirus	Dicistroviridae	10205
886	NC_004365	Aphid lethal paralysis virus	Cripavirus	Dicistroviridae	9812
216	NC_001834	Drosophila C virus	Cripavirus	Dicistroviridae	9264
227	NC_001874	Rhopalosiphum padi virus	Cripavirus	Dicistroviridae	10011
685	NC_003782	Himetobi P virus	Triatovirus	Dicistroviridae	9275
1496	NC_008029	Homalodisca coagulata virus 1	Triatovirus	Dicistroviridae	9345
4092	NC_043109	Basella alba alphaendornavirus 1	Alphaendornavirus	Endornaviridae	14027
4029	NC_039216	Bell pepper alphaendornavirus	Alphaendornavirus	Endornaviridae	14714
3234	NC_029064	Cucumis melo alphaendornavirus	Alphaendornavirus	Endornaviridae	15078
3239	NC_029095	Erysiphe cichoracearum alphaendornavirus	Alphaendornavirus	Endornaviridae	11907
2594	NC_019493	Grapevine endophyte alphaendornavirus	Alphaendornavirus	Endornaviridae	12154
2181	NC_013447	Helicobasidium mompa alphaendornavirus 1	Alphaendornavirus	Endornaviridae	16614
3223	NC_028949	Hordeum vulgare alphaendornavirus	Alphaendornavirus	Endornaviridae	14243
3157	NC_027920	Hot pepper alphaendornavirus	Alphaendornavirus	Endornaviridae	14729
2838	NC_023641	Lagenaria siceraria alphaendornavirus	Alphaendornavirus	Endornaviridae	15088
1403	NC_007649	Oryza rufipogon alphaendornavirus	Alphaendornavirus	Endornaviridae	13936
1401	NC_007647	Oryza sativa alphaendornavirus	Alphaendornavirus	Endornaviridae	13952
2479	NC_016648	Persea americana alphaendornavirus 1	Alphaendornavirus	Endornaviridae	13459
1302	NC_007069	Phytophthora alphaendornavirus 1	Alphaendornavirus	Endornaviridae	13883
2758	NC_022619	Rhizoctonia cerealis alphaendornavirus 1	Alphaendornavirus	Endornaviridae	17486
1402	NC_007648	Vicia faba alphaendornavirus	Alphaendornavirus	Endornaviridae	17635
3366	NC_031336	Winged bean alphaendornavirus 1	Alphaendornavirus	Endornaviridae	14623
2903	NC_024455	Yerba mate alphaendornavirus	Alphaendornavirus	Endornaviridae	13954
3063	NC_026136	Alternaria brassicicola betaendornavirus 1	Betaendornavirus	Endornaviridae	10290
3382	NC_031752	Botrytis cinerea betaendornavirus 1	Betaendornavirus	Endornaviridae	11557
1464	NC_007920	Gremmeniella abietina betaendornavirus 1	Betaendornavirus	Endornaviridae	10375
2874	NC_023893	Sclerotinia sclerotiorum betaendornavirus 1	Betaendornavirus	Endornaviridae	10513
2334	NC_014904	Tuber aestivum betaendornavirus	Betaendornavirus	Endornaviridae	9760
2449	NC_016144	Lloviu cuevavirus	Cuevavirus	Filoviridae	18927
2253	NC_014373	Bundibugyo ebolavirus	Ebolavirus	Filoviridae	18940
824	NC_004161	Reston ebolavirus	Ebolavirus	Filoviridae	18891
1188	NC_006432	Sudan ebolavirus	Ebolavirus	Filoviridae	18875
2252	NC_014372	Tai Forest ebolavirus	Ebolavirus	Filoviridae	18935
357	NC_002549	Zaire ebolavirus	Ebolavirus	Filoviridae	18959
142	NC_001608	Marburg marburgvirus	Marburgvirus	Filoviridae	19111
2149	NC_013105	European mountain ash ringspot-associated emaravirus	Emaravirus	Fimoviridae	7040
2150	NC_013106	European mountain ash ringspot-associated emaravirus	Emaravirus	Fimoviridae	2335
2151	NC_013107	European mountain ash ringspot-associated emaravirus	Emaravirus	Fimoviridae	1348
2152	NC_013108	European mountain ash ringspot-associated emaravirus	Emaravirus	Fimoviridae	1559
3264	NC_029562	Fig mosaic emaravirus	Emaravirus	Fimoviridae	7039
3253	NC_029549	High Plains wheat mosaic emaravirus	Emaravirus	Fimoviridae	2211
3254	NC_029550	High Plains wheat mosaic emaravirus	Emaravirus	Fimoviridae	1441
3255	NC_029551	High Plains wheat mosaic emaravirus	Emaravirus	Fimoviridae	1682
3256	NC_029552	High Plains wheat mosaic emaravirus	Emaravirus	Fimoviridae	1715
3257	NC_029553	High Plains wheat mosaic emaravirus	Emaravirus	Fimoviridae	1752
3258	NC_029554	High Plains wheat mosaic emaravirus	Emaravirus	Fimoviridae	1434
3259	NC_029555	High Plains wheat mosaic emaravirus	Emaravirus	Fimoviridae	1339
3266	NC_029570	High Plains wheat mosaic emaravirus	Emaravirus	Fimoviridae	6981
3340	NC_030658	Pigeonpea sterility mosaic emaravirus 2	Emaravirus	Fimoviridae	1833
3341	NC_030659	Pigeonpea sterility mosaic emaravirus 2	Emaravirus	Fimoviridae	1194
3342	NC_030660	Pigeonpea sterility mosaic emaravirus 2	Emaravirus	Fimoviridae	7009
3343	NC_030661	Pigeonpea sterility mosaic emaravirus 2	Emaravirus	Fimoviridae	1335
3344	NC_030662	Pigeonpea sterility mosaic emaravirus 2	Emaravirus	Fimoviridae	2229
3345	NC_030663	Pigeonpea sterility mosaic emaravirus 2	Emaravirus	Fimoviridae	1491
3260	NC_029558	Raspberry leaf blotch emaravirus	Emaravirus	Fimoviridae	2135
3261	NC_029559	Raspberry leaf blotch emaravirus	Emaravirus	Fimoviridae	1365
3262	NC_029560	Raspberry leaf blotch emaravirus	Emaravirus	Fimoviridae	1675
3263	NC_029561	Raspberry leaf blotch emaravirus	Emaravirus	Fimoviridae	1718
3265	NC_029567	Raspberry leaf blotch emaravirus	Emaravirus	Fimoviridae	7062
3267	NC_029571	Raspberry leaf blotch emaravirus	Emaravirus	Fimoviridae	1095
3268	NC_029572	Raspberry leaf blotch emaravirus	Emaravirus	Fimoviridae	1089
3269	NC_029573	Raspberry leaf blotch emaravirus	Emaravirus	Fimoviridae	1273
2370	NC_015298	Rose rosette emaravirus	Emaravirus	Fimoviridae	7026
2371	NC_015299	Rose rosette emaravirus	Emaravirus	Fimoviridae	2245
2372	NC_015300	Rose rosette emaravirus	Emaravirus	Fimoviridae	1544
2373	NC_015301	Rose rosette emaravirus	Emaravirus	Fimoviridae	1541
612	NC_003676	Apoi virus	Flavivirus	Flaviviridae	10116
1773	NC_009026	Aroa virus	Flavivirus	Flaviviridae	10815
2109	NC_012534	Bagaza virus	Flavivirus	Flaviviridae	10941
84	NC_001474	Dengue virus	Flavivirus	Flaviviridae	10723
1586	NC_008718	Entebbe bat virus	Flavivirus	Flaviviridae	10510
1774	NC_009028	Ilheus virus	Flavivirus	Flaviviridae	10755
11	KC734553	Israel turkey meningoencephalomyelitis virus	Flavivirus	Flaviviridae	10777
67	NC_001437	Japanese encephalitis virus	Flavivirus	Flaviviridae	10976
3098	NC_026620	Jutiapa virus	Flavivirus	Flaviviridae	10125
2108	NC_012533	Kedougou virus	Flavivirus	Flaviviridae	10723
1775	NC_009029	Kokobera virus	Flavivirus	Flaviviridae	10874
9	JF416960	Kyasanur Forest disease virus	Flavivirus	Flaviviridae	10694
619	NC_003690	Langat virus	Flavivirus	Flaviviridae	10943
206	NC_001809	Louping ill virus	Flavivirus	Flaviviridae	10871
581	NC_003635	Modoc virus	Flavivirus	Flaviviridae	10600
809	NC_004119	Montana myotis leukoencephalitis virus	Flavivirus	Flaviviridae	10690
30	NC_000943	Murray Valley encephalitis virus	Flavivirus	Flaviviridae	11014
977	NC_005062	Omsk hemorrhagic fever virus	Flavivirus	Flaviviridae	10787
14	KJ469372	Phnom Penh bat virus	Flavivirus	Flaviviridae	10131
616	NC_003687	Powassan virus	Flavivirus	Flaviviridae	10839
611	NC_003675	Rio Bravo virus	Flavivirus	Flaviviridae	10140
1383	NC_007580	Saint Louis encephalitis virus	Flavivirus	Flaviviridae	10940
1587	NC_008719	Sepik virus	Flavivirus	Flaviviridae	10793
15	KM066945	Tembusu virus	Flavivirus	Flaviviridae	10990
168	NC_001672	Tick-borne encephalitis virus	Flavivirus	Flaviviridae	11141
13	KF573410	Usutu virus	Flavivirus	Flaviviridae	11064
2121	NC_012735	Wesselsbron virus	Flavivirus	Flaviviridae	10814
129	NC_001563	West Nile virus	Flavivirus	Flaviviridae	10962
285	NC_002031	Yellow fever virus	Flavivirus	Flaviviridae	10862
973	NC_005039	Yokose virus	Flavivirus	Flaviviridae	10857
2107	NC_012532	Zika virus	Flavivirus	Flaviviridae	10794
16	KP325401	Hepacivirus A	Hepacivirus	Flaviviridae	9531
804	NC_004102	Hepacivirus C	Hepacivirus	Flaviviridae	9646
2667	NC_021153	Hepacivirus E	Hepacivirus	Flaviviridae	8879
3625	NC_038427	Hepacivirus F	Hepacivirus	Flaviviridae	9188
3023	NC_025672	Hepacivirus G	Hepacivirus	Flaviviridae	8976
3024	NC_025673	Hepacivirus H	Hepacivirus	Flaviviridae	8568
3626	NC_038428	Hepacivirus I	Hepacivirus	Flaviviridae	8883
3627	NC_038430	Hepacivirus K	Hepacivirus	Flaviviridae	9609
3394	NC_031916	Hepacivirus L	Hepacivirus	Flaviviridae	8916
3628	NC_038432	Hepacivirus N	Hepacivirus	Flaviviridae	8880
176	NC_001710	Pegivirus C	Pegivirus	Flaviviridae	9392
3629	NC_038433	Pegivirus D	Pegivirus	Flaviviridae	10479
2654	NC_020902	Pegivirus E	Pegivirus	Flaviviridae	11197
2668	NC_021154	Pegivirus J	Pegivirus	Flaviviridae	11279
78	NC_001461	Pestivirus A	Pestivirus	Flaviviridae	12573
10	JF714967	Pestivirus B	Pestivirus	Flaviviridae	12284
3905	NC_038912	Pestivirus C	Pestivirus	Flaviviridae	12298
614	NC_003679	Pestivirus D	Pestivirus	Flaviviridae	12333
2884	NC_024018	Pestivirus E	Pestivirus	Flaviviridae	12273
2799	NC_023176	Pestivirus F	Pestivirus	Flaviviridae	12656
613	NC_003678	Pestivirus G	Pestivirus	Flaviviridae	12602
2131	NC_012812	Pestivirus H	Pestivirus	Flaviviridae	12337
2573	NC_018713	Pestivirus I	Pestivirus	Flaviviridae	12292
379	NC_002604	Botrytis virus F	Mycoflexivirus	Gammaflexiviridae	6827
3107	NC_026771	Mulberry mosaic dwarf associated virus		Geminiviridae	2952
1897	NC_010417	Beet curly top Iran virus	Becurtovirus	Geminiviridae	2845
3526	NC_037065	Exomis microphylla latent virus	Becurtovirus	Geminiviridae	2974
2349	NC_015051	Spinach curly top Arizona virus	Becurtovirus	Geminiviridae	2860
3630	NC_038438	Abutilon golden mosaic virus	Begomovirus	Geminiviridae	2629
2343	NC_015045	Abutilon mosaic Bolivia virus	Begomovirus	Geminiviridae	2717
2346	NC_015048	Abutilon mosaic Bolivia virus	Begomovirus	Geminiviridae	2682
2471	NC_016574	Abutilon mosaic Brazil virus	Begomovirus	Geminiviridae	2649
2474	NC_016577	Abutilon mosaic Brazil virus	Begomovirus	Geminiviridae	2633
241	NC_001928	Abutilon mosaic virus	Begomovirus	Geminiviridae	2632
242	NC_001929	Abutilon mosaic virus	Begomovirus	Geminiviridae	2585
81	NC_001467	African cassava mosaic virus	Begomovirus	Geminiviridae	2779
82	NC_001468	African cassava mosaic virus	Begomovirus	Geminiviridae	2724
476	NC_003434	Ageratum enation virus	Begomovirus	Geminiviridae	2746
1183	NC_006384	Ageratum leaf curl virus	Begomovirus	Geminiviridae	2735
3906	NC_038913	Ageratum yellow vein Hualian virus	Begomovirus	Geminiviridae	2753
408	NC_002981	Ageratum yellow vein Sri Lanka virus	Begomovirus	Geminiviridae	2748
796	NC_004090	Ageratum yellow vein virus	Begomovirus	Geminiviridae	2768
1990	NC_010947	Allamanda leaf curl virus	Begomovirus	Geminiviridae	2755
2881	NC_024009	Allamanda leaf mottle distortion virus	Begomovirus	Geminiviridae	2772
1320	NC_007211	Alternanthera yellow vein virus	Begomovirus	Geminiviridae	2745
3095	NC_026513	Asystasia mosaic Madagascar virus	Begomovirus	Geminiviridae	2666
513	NC_003505	Bean calico mosaic virus	Begomovirus	Geminiviridae	2572
2598	NC_019568	Bean chlorosis virus	Begomovirus	Geminiviridae	2632
2599	NC_019569	Bean chlorosis virus	Begomovirus	Geminiviridae	2647
243	NC_001930	Bean dwarf mosaic virus	Begomovirus	Geminiviridae	2576
244	NC_001931	Bean dwarf mosaic virus	Begomovirus	Geminiviridae	2615
779	NC_004042	Bean golden mosaic virus	Begomovirus	Geminiviridae	2617
780	NC_004043	Bean golden mosaic virus	Begomovirus	Geminiviridae	2580
4205	NC_043524	Bean leaf crumple virus	Begomovirus	Geminiviridae	2598
2721	NC_022003	Bean white chlorosis mosaic virus	Begomovirus	Geminiviridae	2566
2723	NC_022005	Bean white chlorosis mosaic virus	Begomovirus	Geminiviridae	2597
2391	NC_015487	Bean yellow mosaic Mexico virus	Begomovirus	Geminiviridae	2641
2090	NC_012041	Bhendi yellow vein Bhubhaneswar virus	Begomovirus	Geminiviridae	2757
4200	NC_043513	Bhendi yellow vein Haryana virus	Begomovirus	Geminiviridae	2740
2087	NC_011919	Bhendi yellow vein mosaic Delhi virus	Begomovirus	Geminiviridae	2751
474	NC_003418	Bhendi yellow vein mosaic virus	Begomovirus	Geminiviridae	2741
1984	NC_010837	Blainvillea yellow spot virus	Begomovirus	Geminiviridae	2666
1985	NC_010838	Blainvillea yellow spot virus	Begomovirus	Geminiviridae	2634
2588	NC_019035	Blechum interveinal chlorosis virus	Begomovirus	Geminiviridae	2645
2589	NC_019036	Blechum interveinal chlorosis virus	Begomovirus	Geminiviridae	2640
3631	NC_038439	Boerhavia yellow spot virus	Begomovirus	Geminiviridae	2621
3854	NC_038792	Cabbage leaf curl Jamaica virus	Begomovirus	Geminiviridae	2575
3855	NC_038793	Cabbage leaf curl Jamaica virus	Begomovirus	Geminiviridae	2494
2725	NC_022007	Capraria yellow spot virus	Begomovirus	Geminiviridae	2624
2726	NC_022008	Capraria yellow spot virus	Begomovirus	Geminiviridae	2584
2497	NC_017004	Cassava mosaic Madagascar virus	Begomovirus	Geminiviridae	2769
2498	NC_017005	Cassava mosaic Madagascar virus	Begomovirus	Geminiviridae	2741
3057	NC_025964	Catharanthus yellow mosaic virus	Begomovirus	Geminiviridae	2752
2494	NC_016998	Centrosema yellow spot virus	Begomovirus	Geminiviridae	2675
917	NC_004618	Chayote yellow mosaic virus	Begomovirus	Geminiviridae	2787
3632	NC_038440	Chenopodium leaf curl virus	Begomovirus	Geminiviridae	2626
3165	NC_028046	Chilli leaf curl Ahmedabad virus	Begomovirus	Geminiviridae	2744
3893	NC_038875	Chilli leaf curl India virus	Begomovirus	Geminiviridae	2755
3633	NC_038441	Chilli leaf curl Kanpur virus	Begomovirus	Geminiviridae	2754
3634	NC_038442	Chilli leaf curl Vellanad virus	Begomovirus	Geminiviridae	2788
919	NC_004628	Chilli leaf curl virus	Begomovirus	Geminiviridae	2754
3635	NC_038443	Chino del tomate Amazonas virus	Begomovirus	Geminiviridae	2615
713	NC_003830	Chino del tomate virus	Begomovirus	Geminiviridae	2634
714	NC_003831	Chino del tomate virus	Begomovirus	Geminiviridae	2579
2385	NC_015397	Cleome golden mosaic virus	Begomovirus	Geminiviridae	2566
2469	NC_016572	Cleome leaf crumple virus	Begomovirus	Geminiviridae	2661
2475	NC_016578	Cleome leaf crumple virus	Begomovirus	Geminiviridae	2725
1944	NC_010713	Clerodendron golden mosaic virus	Begomovirus	Geminiviridae	2767
1945	NC_010714	Clerodendron golden mosaic virus	Begomovirus	Geminiviridae	2757
1802	NC_009451	Clerodendron yellow mosaic virus	Begomovirus	Geminiviridae	2760
2028	NC_011346	Clerodendrum golden mosaic China virus	Begomovirus	Geminiviridae	2776
2029	NC_011347	Clerodendrum golden mosaic China virus	Begomovirus	Geminiviridae	2739
3894	NC_038876	Clerodendrum golden mosaic Jiangsu virus	Begomovirus	Geminiviridae	2753
3933	NC_038982	Cnidoscolus mosaic leaf deformation virus	Begomovirus	Geminiviridae	2641
2951	NC_024809	Coccinia mosaic Tamil Nadu virus	Begomovirus	Geminiviridae	2691
2952	NC_024810	Coccinia mosaic Tamil Nadu virus	Begomovirus	Geminiviridae	2749
3939	NC_038988	Common bean mottle virus	Begomovirus	Geminiviridae	2631
4039	NC_040190	Common bean severe mosaic virus	Begomovirus	Geminiviridae	2577
1831	NC_009644	Corchorus golden mosaic virus	Begomovirus	Geminiviridae	2677
1833	NC_009646	Corchorus golden mosaic virus	Begomovirus	Geminiviridae	2649
1565	NC_008492	Corchorus yellow spot virus	Begomovirus	Geminiviridae	2606
1566	NC_008493	Corchorus yellow spot virus	Begomovirus	Geminiviridae	2589
2636	NC_020473	Corchorus yellow vein mosaic virus	Begomovirus	Geminiviridae	2743
1179	NC_006358	Corchorus yellow vein virus	Begomovirus	Geminiviridae	2724
1180	NC_006359	Corchorus yellow vein virus	Begomovirus	Geminiviridae	2691
3856	NC_038794	Cotton chlorotic spot virus	Begomovirus	Geminiviridae	2670
3857	NC_038795	Cotton chlorotic spot virus	Begomovirus	Geminiviridae	2650
907	NC_004580	Cotton leaf crumple virus	Begomovirus	Geminiviridae	2630
908	NC_004581	Cotton leaf crumple virus	Begomovirus	Geminiviridae	2550
909	NC_004582	Cotton leaf curl Alabad virus	Begomovirus	Geminiviridae	2744
1327	NC_007290	Cotton leaf curl Bangalore virus	Begomovirus	Geminiviridae	2751
3947	NC_039003	Cotton leaf curl Barasat virus	Begomovirus	Geminiviridae	2739
3636	NC_038444	Cotton leaf curl Gezira virus	Begomovirus	Geminiviridae	2761
910	NC_004583	Cotton leaf curl Kokhran virus	Begomovirus	Geminiviridae	2748
2081	NC_011804	Cotton leaf curl Multan virus	Begomovirus	Geminiviridae	2740
3637	NC_038445	Cowpea golden mosaic virus	Begomovirus	Geminiviridae	2728
1602	NC_008794	Crassocephalum yellow vein virus	Begomovirus	Geminiviridae	2745
878	NC_004300	Croton yellow vein mosaic virus	Begomovirus	Geminiviridae	2757
409	NC_002984	Cucurbit leaf crumple virus	Begomovirus	Geminiviridae	2632
410	NC_002985	Cucurbit leaf crumple virus	Begomovirus	Geminiviridae	2600
2575	NC_018716	Dalechampia chlorotic mosaic virus	Begomovirus	Geminiviridae	2616
2577	NC_018718	Dalechampia chlorotic mosaic virus	Begomovirus	Geminiviridae	2598
4210	NC_043531	Datura leaf curl virus	Begomovirus	Geminiviridae	2782
2574	NC_018715	Datura leaf distortion virus	Begomovirus	Geminiviridae	2564
2576	NC_018717	Datura leaf distortion virus	Begomovirus	Geminiviridae	2599
3273	NC_029803	Deinbollia mosaic virus	Begomovirus	Geminiviridae	2702
3274	NC_029804	Deinbollia mosaic virus	Begomovirus	Geminiviridae	2759
1567	NC_008494	Desmodium leaf distortion virus	Begomovirus	Geminiviridae	2569
1568	NC_008495	Desmodium leaf distortion virus	Begomovirus	Geminiviridae	2514
3945	NC_039001	Desmodium mottle virus	Begomovirus	Geminiviridae	2767
731	NC_003856	Dicliptera yellow mottle virus	Begomovirus	Geminiviridae	2607
732	NC_003857	Dicliptera yellow mottle virus	Begomovirus	Geminiviridae	2597
3931	NC_038980	Duranta leaf curl virus	Begomovirus	Geminiviridae	2759
918	NC_004625	East African cassava mosaic Cameroon virus	Begomovirus	Geminiviridae	2802
920	NC_004630	East African cassava mosaic Cameroon virus	Begomovirus	Geminiviridae	2741
2069	NC_011583	East African cassava mosaic Kenya virus	Begomovirus	Geminiviridae	2797
2070	NC_011584	East African cassava mosaic Kenya virus	Begomovirus	Geminiviridae	2776
931	NC_004655	East African cassava mosaic Zanzibar virus	Begomovirus	Geminiviridae	2785
932	NC_004656	East African cassava mosaic Zanzibar virus	Begomovirus	Geminiviridae	2763
938	NC_004674	East African cassava mosaic virus	Begomovirus	Geminiviridae	2799
940	NC_004676	East African cassava mosaic virus	Begomovirus	Geminiviridae	2777
3501	NC_035473	Emilia yellow vein Thailand virus	Begomovirus	Geminiviridae	2746
1883	NC_010307	Emilia yellow vein virus	Begomovirus	Geminiviridae	2725
1820	NC_009549	Erectites yellow mosaic virus	Begomovirus	Geminiviridae	2751
546	NC_003556	Eupatorium yellow vein mosaic virus	Begomovirus	Geminiviridae	2766
3895	NC_038881	Euphorbia leaf curl Guangxi virus	Begomovirus	Geminiviridae	2747
1041	NC_005319	Euphorbia leaf curl virus	Begomovirus	Geminiviridae	2746
4006	NC_039082	Euphorbia mosaic Peru virus	Begomovirus	Geminiviridae	2600
1549	NC_008304	Euphorbia mosaic virus	Begomovirus	Geminiviridae	2613
1550	NC_008305	Euphorbia mosaic virus	Begomovirus	Geminiviridae	2602
3929	NC_038976	Euphorbia yellow leaf curl virus	Begomovirus	Geminiviridae	2731
2110	NC_012553	Euphorbia yellow mosaic virus	Begomovirus	Geminiviridae	2609
2111	NC_012554	Euphorbia yellow mosaic virus	Begomovirus	Geminiviridae	2578
2532	NC_018090	French bean leaf curl virus	Begomovirus	Geminiviridae	2741
3638	NC_038448	Hedyotis uncinella yellow mosaic virus	Begomovirus	Geminiviridae	2749
2728	NC_022073	Hemidesmus yellow mosaic virus	Begomovirus	Geminiviridae	2825
3896	NC_038884	Hollyhock leaf curl virus	Begomovirus	Geminiviridae	2748
1059	NC_005807	Honeysuckle yellow vein virus	Begomovirus	Geminiviridae	2784
1052	NC_005635	Horsegram yellow mosaic virus	Begomovirus	Geminiviridae	2728
1053	NC_005636	Horsegram yellow mosaic virus	Begomovirus	Geminiviridae	2677
245	NC_001932	Indian cassava mosaic virus	Begomovirus	Geminiviridae	2815
246	NC_001933	Indian cassava mosaic virus	Begomovirus	Geminiviridae	2645
3858	NC_038796	Jacquemontia mosaic Yucatan virus	Begomovirus	Geminiviridae	2602
3859	NC_038797	Jacquemontia mosaic Yucatan virus	Begomovirus	Geminiviridae	2591
3918	NC_038960	Jacquemontia yellow mosaic virus	Begomovirus	Geminiviridae	2611
4206	NC_043526	Jacquemontia yellow vein virus	Begomovirus	Geminiviridae	2585
3919	NC_038962	Jatropha leaf curl Gujarat virus	Begomovirus	Geminiviridae	2758
2021	NC_011268	Jatropha leaf curl virus	Begomovirus	Geminiviridae	2743
3917	NC_038956	Jatropha leaf yellow mosaic virus	Begomovirus	Geminiviridae	2744
3639	NC_038449	Jatropha mosaic India virus	Begomovirus	Geminiviridae	2740
2587	NC_019034	Jatropha mosaic Nigeria virus	Begomovirus	Geminiviridae	2781
2882	NC_024012	Jatropha mosaic virus	Begomovirus	Geminiviridae	2610
2883	NC_024013	Jatropha mosaic virus	Begomovirus	Geminiviridae	2588
2023	NC_011309	Jatropha yellow mosaic virus	Begomovirus	Geminiviridae	2757
1832	NC_009645	Kudzu mosaic virus	Begomovirus	Geminiviridae	2731
1834	NC_009647	Kudzu mosaic virus	Begomovirus	Geminiviridae	2672
3640	NC_038450	Leonurus mosaic virus	Begomovirus	Geminiviridae	2652
1821	NC_009550	Lindernia anagallis yellow vein virus	Begomovirus	Geminiviridae	2740
3379	NC_031466	Lisianthus enation leaf curl virus	Begomovirus	Geminiviridae	2759
3641	NC_038451	Ludwigia yellow vein Vietnam virus	Begomovirus	Geminiviridae	2751
1319	NC_007210	Ludwigia yellow vein virus	Begomovirus	Geminiviridae	2758
963	NC_004824	Luffa yellow mosaic virus	Begomovirus	Geminiviridae	2742
964	NC_004825	Luffa yellow mosaic virus	Begomovirus	Geminiviridae	2713
3930	NC_038978	Lycianthes yellow mosaic virus	Begomovirus	Geminiviridae	2752
3371	NC_031452	Macroptilium bright mosaic virus	Begomovirus	Geminiviridae	2636
3369	NC_031448	Macroptilium common mosaic virus	Begomovirus	Geminiviridae	2632
3372	NC_031453	Macroptilium common mosaic virus	Begomovirus	Geminiviridae	2598
1995	NC_010952	Macroptilium golden mosaic virus	Begomovirus	Geminiviridae	2605
1996	NC_010953	Macroptilium golden mosaic virus	Begomovirus	Geminiviridae	2553
799	NC_004097	Macroptilium mosaic Puerto Rico virus	Begomovirus	Geminiviridae	2615
800	NC_004098	Macroptilium mosaic Puerto Rico virus	Begomovirus	Geminiviridae	2571
801	NC_004099	Macroptilium yellow mosaic Florida virus	Begomovirus	Geminiviridae	2642
802	NC_004100	Macroptilium yellow mosaic Florida virus	Begomovirus	Geminiviridae	2605
1922	NC_010647	Macroptilium yellow mosaic virus	Begomovirus	Geminiviridae	2630
1923	NC_010648	Macroptilium yellow mosaic virus	Begomovirus	Geminiviridae	2593
2495	NC_016999	Macroptilium yellow spot virus	Begomovirus	Geminiviridae	2660
2496	NC_017000	Macroptilium yellow vein virus	Begomovirus	Geminiviridae	2656
3377	NC_031458	Malvastrum bright yellow mosaic virus	Begomovirus	Geminiviridae	2609
3378	NC_031459	Malvastrum bright yellow mosaic virus	Begomovirus	Geminiviridae	2604
2675	NC_021245	Malvastrum leaf curl Philippines virus	Begomovirus	Geminiviridae	2742
1425	NC_007724	Malvastrum leaf curl virus	Begomovirus	Geminiviridae	2745
3642	NC_038452	Malvastrum yellow mosaic Helshire virus	Begomovirus	Geminiviridae	2609
3860	NC_038798	Malvastrum yellow mosaic Jamaica virus	Begomovirus	Geminiviridae	2612
3861	NC_038799	Malvastrum yellow mosaic Jamaica virus	Begomovirus	Geminiviridae	2580
1577	NC_008559	Malvastrum yellow mosaic virus	Begomovirus	Geminiviridae	2728
3102	NC_026763	Malvastrum yellow vein Cambodia virus	Begomovirus	Geminiviridae	2737
3350	NC_030749	Malvastrum yellow vein Honghe virus	Begomovirus	Geminiviridae	2740
1224	NC_006631	Malvastrum yellow vein Yunnan virus	Begomovirus	Geminiviridae	2747
921	NC_004634	Malvastrum yellow vein virus	Begomovirus	Geminiviridae	2731
3181	NC_028140	Melochia mosaic virus	Begomovirus	Geminiviridae	2624
3182	NC_028141	Melochia mosaic virus	Begomovirus	Geminiviridae	2589
3183	NC_028142	Melochia yellow mosaic virus	Begomovirus	Geminiviridae	2668
3184	NC_028143	Melochia yellow mosaic virus	Begomovirus	Geminiviridae	2620
733	NC_003860	Melon chlorotic leaf curl virus	Begomovirus	Geminiviridae	2662
736	NC_003865	Melon chlorotic leaf curl virus	Begomovirus	Geminiviridae	2663
2254	NC_014380	Melon chlorotic mosaic virus	Begomovirus	Geminiviridae	2628
2255	NC_014381	Melon chlorotic mosaic virus	Begomovirus	Geminiviridae	2607
2394	NC_015490	Merremia mosaic Puerto Rico virus	Begomovirus	Geminiviridae	2640
2395	NC_015491	Merremia mosaic Puerto Rico virus	Begomovirus	Geminiviridae	2585
1468	NC_007965	Merremia mosaic virus	Begomovirus	Geminiviridae	2557
1469	NC_007966	Merremia mosaic virus	Begomovirus	Geminiviridae	2492
1976	NC_010818	Mesta yellow vein mosaic Bahraich virus	Begomovirus	Geminiviridae	2737
1781	NC_009088	Mesta yellow vein mosaic virus	Begomovirus	Geminiviridae	2728
1817	NC_009546	Mimosa yellow leaf curl virus	Begomovirus	Geminiviridae	2757
2912	NC_024491	Mirabilis leaf curl virus	Begomovirus	Geminiviridae	2778
911	NC_004608	Mungbean yellow mosaic India virus	Begomovirus	Geminiviridae	2745
912	NC_004609	Mungbean yellow mosaic India virus	Begomovirus	Geminiviridae	2616
267	NC_001983	Mungbean yellow mosaic virus	Begomovirus	Geminiviridae	2723
268	NC_001984	Mungbean yellow mosaic virus	Begomovirus	Geminiviridae	2675
2329	NC_014894	Okra enation leaf curl virus	Begomovirus	Geminiviridae	2724
3226	NC_028985	Okra leaf curl Oman virus	Begomovirus	Geminiviridae	2788
2016	NC_011181	Okra mottle virus	Begomovirus	Geminiviridae	2660
2017	NC_011182	Okra mottle virus	Begomovirus	Geminiviridae	2653
1563	NC_008377	Okra yellow crinkle virus	Begomovirus	Geminiviridae	2792
2204	NC_014066	Okra yellow mosaic Mexico virus	Begomovirus	Geminiviridae	2612
2205	NC_014067	Okra yellow mosaic Mexico virus	Begomovirus	Geminiviridae	2582
3080	NC_026253	Oxalis yellow vein virus	Begomovirus	Geminiviridae	2661
2305	NC_014707	Papaya leaf crumple virus	Begomovirus	Geminiviridae	2736
1043	NC_005321	Papaya leaf curl China virus	Begomovirus	Geminiviridae	2751
1066	NC_005844	Papaya leaf curl Guandong virus	Begomovirus	Geminiviridae	2742
819	NC_004147	Papaya leaf curl virus	Begomovirus	Geminiviridae	2746
3390	NC_031764	Passionfruit leaf distortion virus	Begomovirus	Geminiviridae	2600
3391	NC_031765	Passionfruit leaf distortion virus	Begomovirus	Geminiviridae	2572
2125	NC_012786	Passionfruit severe leaf distortion virus	Begomovirus	Geminiviridae	2672
2126	NC_012787	Passionfruit severe leaf distortion virus	Begomovirus	Geminiviridae	2644
3932	NC_038981	Pavonia mosaic virus	Begomovirus	Geminiviridae	2700
3240	NC_029105	Pavonia yellow mosaic virus	Begomovirus	Geminiviridae	2700
3531	NC_037611	Pavonia yellow mosaic virus	Begomovirus	Geminiviridae	2678
3411	NC_033554	Pea leaf distortion virus	Begomovirus	Geminiviridae	2738
2092	NC_012118	Pedilanthus leaf curl virus	Begomovirus	Geminiviridae	2764
798	NC_004096	Pepper golden mosaic virus	Begomovirus	Geminiviridae	2595
803	NC_004101	Pepper golden mosaic virus	Begomovirus	Geminiviridae	2613
47	NC_001359	Pepper huasteco yellow vein virus	Begomovirus	Geminiviridae	2631
54	NC_001369	Pepper huasteco yellow vein virus	Begomovirus	Geminiviridae	2589
842	NC_004192	Pepper leaf curl Bangladesh virus	Begomovirus	Geminiviridae	2753
1920	NC_010618	Pepper leaf curl Yunnan virus	Begomovirus	Geminiviridae	2747
24	NC_000882	Pepper leaf curl virus	Begomovirus	Geminiviridae	2744
4202	NC_043517	Pepper leafroll virus	Begomovirus	Geminiviridae	2568
1538	NC_008283	Pepper yellow leaf curl Indonesia virus	Begomovirus	Geminiviridae	2750
1539	NC_008284	Pepper yellow leaf curl Indonesia virus	Begomovirus	Geminiviridae	2726
4038	NC_040186	Pepper yellow leaf curl Thailand virus	Begomovirus	Geminiviridae	2732
2626	NC_020236	Pepper yellow leaf curl virus	Begomovirus	Geminiviridae	2748
1050	NC_005347	Pepper yellow vein Mali virus	Begomovirus	Geminiviridae	2786
295	NC_002048	Potato yellow mosaic Panama virus	Begomovirus	Geminiviridae	2584
296	NC_002049	Potato yellow mosaic Panama virus	Begomovirus	Geminiviridae	2542
247	NC_001934	Potato yellow mosaic virus	Begomovirus	Geminiviridae	2593
248	NC_001935	Potato yellow mosaic virus	Begomovirus	Geminiviridae	2547
2858	NC_023849	Pouzolzia golden mosaic virus	Begomovirus	Geminiviridae	2723
3643	NC_038453	Pouzolzia mosaic Guangdong virus	Begomovirus	Geminiviridae	2739
3644	NC_038454	Premna leaf curl virus	Begomovirus	Geminiviridae	2753
1989	NC_010946	Pumpkin yellow mosaic virus	Begomovirus	Geminiviridae	2724
1865	NC_010238	Radish leaf curl virus	Begomovirus	Geminiviridae	2756
3347	NC_030699	Ramie mosaic Yunnan virus	Begomovirus	Geminiviridae	2759
3862	NC_038800	Rhynchosia golden mosaic Havana virus	Begomovirus	Geminiviridae	2609
3863	NC_038801	Rhynchosia golden mosaic Havana virus	Begomovirus	Geminiviridae	2542
3864	NC_038802	Rhynchosia golden mosaic Sinaloa virus	Begomovirus	Geminiviridae	2578
3865	NC_038803	Rhynchosia golden mosaic Sinaloa virus	Begomovirus	Geminiviridae	2525
3529	NC_037305	Rhynchosia golden mosaic virus	Begomovirus	Geminiviridae	2570
3530	NC_037306	Rhynchosia golden mosaic virus	Begomovirus	Geminiviridae	2604
2392	NC_015488	Rhynchosia mild mosaic virus	Begomovirus	Geminiviridae	2611
2393	NC_015489	Rhynchosia mild mosaic virus	Begomovirus	Geminiviridae	2551
3866	NC_038804	Rhynchosia rugose golden mosaic virus	Begomovirus	Geminiviridae	2555
3867	NC_038805	Rhynchosia rugose golden mosaic virus	Begomovirus	Geminiviridae	2631
2332	NC_014902	Rhynchosia yellow mosaic India virus	Begomovirus	Geminiviridae	2727
2333	NC_014903	Rhynchosia yellow mosaic India virus	Begomovirus	Geminiviridae	2679
3897	NC_038885	Rhynchosia yellow mosaic virus	Begomovirus	Geminiviridae	2740
3898	NC_038886	Rhynchosia yellow mosaic virus	Begomovirus	Geminiviridae	2639
2932	NC_024687	Rose leaf curl virus	Begomovirus	Geminiviridae	2741
3645	NC_038455	Sauropus leaf curl virus	Begomovirus	Geminiviridae	2762
1276	NC_006995	Senecio yellow mosaic virus	Begomovirus	Geminiviridae	2746
3349	NC_030748	Senna leaf curl virus	Begomovirus	Geminiviridae	2742
3375	NC_031456	Sida angular mosaic virus	Begomovirus	Geminiviridae	2692
3376	NC_031457	Sida angular mosaic virus	Begomovirus	Geminiviridae	2657
3941	NC_038991	Sida bright yellow mosaic virus	Begomovirus	Geminiviridae	2692
3940	NC_038990	Sida chlorotic mottle virus	Begomovirus	Geminiviridae	2601
3373	NC_031454	Sida chlorotic vein virus	Begomovirus	Geminiviridae	2491
3374	NC_031455	Sida chlorotic vein virus	Begomovirus	Geminiviridae	2654
3646	NC_038456	Sida ciliaris golden mosaic virus	Begomovirus	Geminiviridae	2638
3647	NC_038457	Sida common mosaic virus	Begomovirus	Geminiviridae	2687
3648	NC_038458	Sida golden mosaic Braco virus	Begomovirus	Geminiviridae	2600
3899	NC_038887	Sida golden mosaic Brazil virus	Begomovirus	Geminiviridae	2659
2324	NC_014794	Sida golden mosaic Buckup virus	Begomovirus	Geminiviridae	2627
2325	NC_014795	Sida golden mosaic Buckup virus	Begomovirus	Geminiviridae	2572
933	NC_004657	Sida golden mosaic Costa Rica virus	Begomovirus	Geminiviridae	2605
934	NC_004658	Sida golden mosaic Costa Rica virus	Begomovirus	Geminiviridae	2587
2263	NC_014446	Sida golden mosaic Florida virus	Begomovirus	Geminiviridae	2608
2264	NC_014447	Sida golden mosaic Florida virus	Begomovirus	Geminiviridae	2578
3649	NC_038459	Sida golden mosaic Lara virus	Begomovirus	Geminiviridae	2633
2238	NC_014128	Sida golden mottle virus	Begomovirus	Geminiviridae	2573
2239	NC_014130	Sida golden mottle virus	Begomovirus	Geminiviridae	2611
3942	NC_038992	Sida golden yellow spot virus	Begomovirus	Geminiviridae	2813
3650	NC_038460	Sida golden yellow vein virus	Begomovirus	Geminiviridae	2603
1398	NC_007638	Sida leaf curl virus	Begomovirus	Geminiviridae	2757
1044	NC_005330	Sida micrantha mosaic virus	Begomovirus	Geminiviridae	2675
1045	NC_005331	Sida micrantha mosaic virus	Begomovirus	Geminiviridae	2656
2470	NC_016573	Sida mosaic Alagoas virus	Begomovirus	Geminiviridae	2678
2476	NC_016579	Sida mosaic Alagoas virus	Begomovirus	Geminiviridae	2614
2342	NC_015044	Sida mosaic Bolivia virus 1	Begomovirus	Geminiviridae	2668
2344	NC_015046	Sida mosaic Bolivia virus 1	Begomovirus	Geminiviridae	2680
2341	NC_015043	Sida mosaic Bolivia virus 2	Begomovirus	Geminiviridae	2679
2345	NC_015047	Sida mosaic Bolivia virus 2	Begomovirus	Geminiviridae	2637
1506	NC_008056	Sida mosaic Sinaloa virus	Begomovirus	Geminiviridae	2577
1509	NC_008059	Sida mosaic Sinaloa virus	Begomovirus	Geminiviridae	2605
2630	NC_020256	Sida mottle Alagoas virus	Begomovirus	Geminiviridae	2649
2628	NC_020254	Sida yellow blotch virus	Begomovirus	Geminiviridae	2664
3651	NC_038461	Sida yellow leaf curl virus	Begomovirus	Geminiviridae	2664
2629	NC_020255	Sida yellow mosaic Alagoas virus	Begomovirus	Geminiviridae	2690
2521	NC_017987	Sida yellow mosaic China virus	Begomovirus	Geminiviridae	2751
1600	NC_008779	Sida yellow mosaic Yucatan virus	Begomovirus	Geminiviridae	2611
1601	NC_008780	Sida yellow mosaic Yucatan virus	Begomovirus	Geminiviridae	2586
922	NC_004639	Sida yellow mosaic virus	Begomovirus	Geminiviridae	2661
2439	NC_016082	Sida yellow mottle virus	Begomovirus	Geminiviridae	2621
2440	NC_016083	Sida yellow mottle virus	Begomovirus	Geminiviridae	2601
2627	NC_020253	Sida yellow net virus	Begomovirus	Geminiviridae	2676
1818	NC_009547	Sida yellow vein Vietnam virus	Begomovirus	Geminiviridae	2753
935	NC_004661	Sida yellow vein virus	Begomovirus	Geminiviridae	2612
936	NC_004662	Sida yellow vein virus	Begomovirus	Geminiviridae	2593
3652	NC_038462	Sidastrum golden leaf spot virus	Begomovirus	Geminiviridae	2666
1554	NC_008317	Siegesbeckia yellow vein Guangxi virus	Begomovirus	Geminiviridae	2784
1532	NC_008236	Siegesbeckia yellow vein virus	Begomovirus	Geminiviridae	2768
2892	NC_024304	Solanum mosaic Bolivia virus	Begomovirus	Geminiviridae	2602
2893	NC_024305	Solanum mosaic Bolivia virus	Begomovirus	Geminiviridae	2594
700	NC_003803	South African cassava mosaic virus	Begomovirus	Geminiviridae	2800
701	NC_003804	South African cassava mosaic virus	Begomovirus	Geminiviridae	2760
3653	NC_038463	Soybean blistering mosaic virus	Begomovirus	Geminiviridae	2605
2242	NC_014141	Soybean chlorotic blotch virus	Begomovirus	Geminiviridae	2708
2243	NC_014142	Soybean chlorotic blotch virus	Begomovirus	Geminiviridae	2647
2241	NC_014140	Soybean mild mottle virus	Begomovirus	Geminiviridae	2768
1816	NC_009545	Spilanthes yellow vein virus	Begomovirus	Geminiviridae	2761
2788	NC_023023	Spinach yellow vein virus	Begomovirus	Geminiviridae	2753
1328	NC_007338	Squash leaf curl China virus	Begomovirus	Geminiviridae	2719
1329	NC_007339	Squash leaf curl China virus	Begomovirus	Geminiviridae	2736
1067	NC_005845	Squash leaf curl Philippines virus	Begomovirus	Geminiviridae	2739
1068	NC_005846	Squash leaf curl Philippines virus	Begomovirus	Geminiviridae	2705
930	NC_004651	Squash leaf curl Yunnan virus	Begomovirus	Geminiviridae	2714
249	NC_001936	Squash leaf curl virus	Begomovirus	Geminiviridae	2634
250	NC_001937	Squash leaf curl virus	Begomovirus	Geminiviridae	2607
925	NC_004645	Squash mild leaf curl virus	Begomovirus	Geminiviridae	2612
926	NC_004646	Squash mild leaf curl virus	Begomovirus	Geminiviridae	2578
734	NC_003861	Sri Lankan cassava mosaic virus	Begomovirus	Geminiviridae	2755
735	NC_003862	Sri Lankan cassava mosaic virus	Begomovirus	Geminiviridae	2711
797	NC_004091	Stachytarpheta leaf curl virus	Begomovirus	Geminiviridae	2749
2138	NC_013019	Sunn hemp leaf distortion virus	Begomovirus	Geminiviridae	2774
4180	NC_043433	Sweet potato golden vein Korea virus	Begomovirus	Geminiviridae	2807
2188	NC_013465	Sweet potato leaf curl Canary virus	Begomovirus	Geminiviridae	2807
3654	NC_038464	Sweet potato leaf curl China virus	Begomovirus	Geminiviridae	2771
923	NC_004640	Sweet potato leaf curl Georgia virus	Begomovirus	Geminiviridae	2773
2936	NC_024693	Sweet potato leaf curl Guangxi virus	Begomovirus	Geminiviridae	2831
2711	NC_021719	Sweet potato leaf curl Henan virus	Begomovirus	Geminiviridae	2766
3026	NC_025681	Sweet potato leaf curl Sao Paulo virus	Begomovirus	Geminiviridae	2782
3655	NC_038465	Sweet potato leaf curl Sichuan virus 1	Begomovirus	Geminiviridae	2764
2755	NC_022586	Sweet potato leaf curl Sichuan virus 2	Begomovirus	Geminiviridae	2786
2374	NC_015317	Sweet potato leaf curl South Carolina virus	Begomovirus	Geminiviridae	2782
929	NC_004650	Sweet potato leaf curl virus	Begomovirus	Geminiviridae	2828
3656	NC_038466	Sweet potato mosaic virus	Begomovirus	Geminiviridae	2803
3943	NC_038994	Synedrella yellow vein clearing virus	Begomovirus	Geminiviridae	2751
3332	NC_030403	Telfairia golden mosaic virus	Begomovirus	Geminiviridae	2742
640	NC_003722	Tobacco curly shoot virus	Begomovirus	Geminiviridae	2743
3508	NC_035887	Tobacco leaf curl Cuba virus	Begomovirus	Geminiviridae	2609
3509	NC_035888	Tobacco leaf curl Cuba virus	Begomovirus	Geminiviridae	2567
2299	NC_014596	Tobacco leaf curl Pusa virus	Begomovirus	Geminiviridae	2707
1822	NC_009553	Tobacco leaf curl Thailand virus	Begomovirus	Geminiviridae	2752
882	NC_004356	Tobacco leaf curl Yunnan virus	Begomovirus	Geminiviridae	2750
407	NC_002817	Tobacco leaf curl Zimbabwe virus	Begomovirus	Geminiviridae	2767
3901	NC_038890	Tobacco leaf rugose virus	Begomovirus	Geminiviridae	2622
2408	NC_015627	Tobacco yellow crinkle virus	Begomovirus	Geminiviridae	2601
2409	NC_015628	Tobacco yellow crinkle virus	Begomovirus	Geminiviridae	2553
3657	NC_038467	Tomato bright yellow mosaic virus	Begomovirus	Geminiviridae	2619
3658	NC_038468	Tomato bright yellow mottle virus	Begomovirus	Geminiviridae	2639
1065	NC_005843	Tomato chino La Paz virus	Begomovirus	Geminiviridae	2606
2430	NC_015961	Tomato chlorotic leaf distortion virus	Begomovirus	Geminiviridae	2605
2431	NC_015962	Tomato chlorotic leaf distortion virus	Begomovirus	Geminiviridae	2625
3921	NC_038965	Tomato chlorotic mottle Guyane virus	Begomovirus	Geminiviridae	2631
602	NC_003664	Tomato chlorotic mottle virus	Begomovirus	Geminiviridae	2622
603	NC_003665	Tomato chlorotic mottle virus	Begomovirus	Geminiviridae	2573
1982	NC_010835	Tomato common mosaic virus	Begomovirus	Geminiviridae	2560
1983	NC_010836	Tomato common mosaic virus	Begomovirus	Geminiviridae	2498
939	NC_004675	Tomato curly stunt virus	Begomovirus	Geminiviridae	2766
2477	NC_016580	Tomato dwarf leaf virus	Begomovirus	Geminiviridae	2540
2478	NC_016581	Tomato dwarf leaf virus	Begomovirus	Geminiviridae	2494
3100	NC_026761	Tomato enation leaf curl virus	Begomovirus	Geminiviridae	2756
2687	NC_021579	Tomato golden leaf spot virus	Begomovirus	Geminiviridae	2669
104	NC_001507	Tomato golden mosaic virus	Begomovirus	Geminiviridae	2588
105	NC_001508	Tomato golden mosaic virus	Begomovirus	Geminiviridae	2508
1507	NC_008057	Tomato golden mottle virus	Begomovirus	Geminiviridae	2558
1508	NC_008058	Tomato golden mottle virus	Begomovirus	Geminiviridae	2614
3868	NC_038806	Tomato golden vein virus	Begomovirus	Geminiviridae	2531
3869	NC_038807	Tomato golden vein virus	Begomovirus	Geminiviridae	2564
3659	NC_038469	Tomato interveinal chlorosis virus	Begomovirus	Geminiviridae	2617
3920	NC_038963	Tomato latent virus	Begomovirus	Geminiviridae	2746
3902	NC_038894	Tomato leaf curl Anjouan virus	Begomovirus	Geminiviridae	2781
1776	NC_009030	Tomato leaf curl Arusha virus	Begomovirus	Geminiviridae	2762
747	NC_003891	Tomato leaf curl Bangalore virus	Begomovirus	Geminiviridae	2749
916	NC_004614	Tomato leaf curl Bangladesh virus	Begomovirus	Geminiviridae	2761
3421	NC_033779	Tomato leaf curl Burkina Faso virus	Begomovirus	Geminiviridae	2784
1901	NC_010439	Tomato leaf curl Cebu virus	Begomovirus	Geminiviridae	2723
1042	NC_005320	Tomato leaf curl China virus	Begomovirus	Geminiviridae	2738
1256	NC_006876	Tomato leaf curl Comoros virus	Begomovirus	Geminiviridae	2768
1884	NC_010313	Tomato leaf curl Ghana virus	Begomovirus	Geminiviridae	2803
1560	NC_008373	Tomato leaf curl Guangdong virus	Begomovirus	Geminiviridae	2744
1555	NC_008329	Tomato leaf curl Guangxi virus	Begomovirus	Geminiviridae	2752
902	NC_004558	Tomato leaf curl Gujarat virus	Begomovirus	Geminiviridae	2757
903	NC_004559	Tomato leaf curl Gujarat virus	Begomovirus	Geminiviridae	2688
2350	NC_015124	Tomato leaf curl Hanoi virus	Begomovirus	Geminiviridae	2740
1970	NC_010791	Tomato leaf curl Hsinchu virus	Begomovirus	Geminiviridae	2738
1971	NC_010792	Tomato leaf curl Hsinchu virus	Begomovirus	Geminiviridae	2708
1064	NC_005842	Tomato leaf curl Iran virus	Begomovirus	Geminiviridae	2763
970	NC_005031	Tomato leaf curl Java virus	Begomovirus	Geminiviridae	2752
749	NC_003897	Tomato leaf curl Karnataka virus	Begomovirus	Geminiviridae	2759
2015	NC_011135	Tomato leaf curl Kerala virus	Begomovirus	Geminiviridae	2767
915	NC_004613	Tomato leaf curl Laos virus	Begomovirus	Geminiviridae	2748
2819	NC_023312	Tomato leaf curl Liwa virus	Begomovirus	Geminiviridae	2761
1255	NC_006874	Tomato leaf curl Madagascar virus	Begomovirus	Geminiviridae	2777
928	NC_004648	Tomato leaf curl Malaysia virus	Begomovirus	Geminiviridae	2754
1051	NC_005348	Tomato leaf curl Mali virus	Begomovirus	Geminiviridae	2773
1902	NC_010440	Tomato leaf curl Mindanao virus	Begomovirus	Geminiviridae	2761
3904	NC_038899	Tomato leaf curl Namakely virus	Begomovirus	Geminiviridae	2769
913	NC_004611	Tomato leaf curl New Delhi virus	Begomovirus	Geminiviridae	2739
914	NC_004612	Tomato leaf curl New Delhi virus	Begomovirus	Geminiviridae	2696
3660	NC_038470	Tomato leaf curl New Delhi virus 2	Begomovirus	Geminiviridae	2735
3661	NC_038471	Tomato leaf curl New Delhi virus 4	Begomovirus	Geminiviridae	2739
2097	NC_012206	Tomato leaf curl Nigeria virus	Begomovirus	Geminiviridae	2784
1986	NC_010839	Tomato leaf curl Palampur virus	Begomovirus	Geminiviridae	2725
1987	NC_010840	Tomato leaf curl Palampur virus	Begomovirus	Geminiviridae	2756
2104	NC_012492	Tomato leaf curl Patna virus	Begomovirus	Geminiviridae	2752
971	NC_005032	Tomato leaf curl Philippines virus	Begomovirus	Geminiviridae	2755
1570	NC_008517	Tomato leaf curl Pune virus	Begomovirus	Geminiviridae	2756
3662	NC_038472	Tomato leaf curl Rajasthan virus	Begomovirus	Geminiviridae	2758
1777	NC_009031	Tomato leaf curl Seychelles virus	Begomovirus	Geminiviridae	2742
1823	NC_009605	Tomato leaf curl Sinaloa virus	Begomovirus	Geminiviridae	2562
1824	NC_009606	Tomato leaf curl Sinaloa virus	Begomovirus	Geminiviridae	2611
927	NC_004647	Tomato leaf curl Sri Lanka virus	Begomovirus	Geminiviridae	2756
1074	NC_005855	Tomato leaf curl Sudan virus	Begomovirus	Geminiviridae	2779
2176	NC_013413	Tomato leaf curl Sulawesi virus	Begomovirus	Geminiviridae	2751
750	NC_003898	Tomato leaf curl Taiwan virus	Begomovirus	Geminiviridae	2739
3663	NC_038473	Tomato leaf curl Uganda virus	Begomovirus	Geminiviridae	2747
820	NC_004153	Tomato leaf curl Vietnam virus	Begomovirus	Geminiviridae	2745
3502	NC_035481	Tomato leaf curl purple vein virus	Begomovirus	Geminiviridae	2629
748	NC_003896	Tomato leaf curl virus	Begomovirus	Geminiviridae	2766
2270	NC_014510	Tomato leaf deformation virus	Begomovirus	Geminiviridae	2591
3664	NC_038474	Tomato leaf distortion virus	Begomovirus	Geminiviridae	2645
1980	NC_010833	Tomato mild mosaic virus	Begomovirus	Geminiviridae	2708
1981	NC_010834	Tomato mild mosaic virus	Begomovirus	Geminiviridae	2663
1804	NC_009490	Tomato mild yellow leaf curl Aragua virus	Begomovirus	Geminiviridae	2609
1805	NC_009491	Tomato mild yellow leaf curl Aragua virus	Begomovirus	Geminiviridae	2559
737	NC_003867	Tomato mosaic Havana virus	Begomovirus	Geminiviridae	2620
738	NC_003868	Tomato mosaic Havana virus	Begomovirus	Geminiviridae	2586
214	NC_001828	Tomato mottle Taino virus	Begomovirus	Geminiviridae	2597
235	NC_001917	Tomato mottle Taino virus	Begomovirus	Geminiviridae	2562
251	NC_001938	Tomato mottle virus	Begomovirus	Geminiviridae	2601
252	NC_001939	Tomato mottle virus	Begomovirus	Geminiviridae	2544
2969	NC_025265	Tomato mottle wrinkle virus	Begomovirus	Geminiviridae	2564
2970	NC_025266	Tomato mottle wrinkle virus	Begomovirus	Geminiviridae	2560
360	NC_002555	Tomato rugose mosaic virus	Begomovirus	Geminiviridae	2622
361	NC_002556	Tomato rugose mosaic virus	Begomovirus	Geminiviridae	2572
2631	NC_020257	Tomato rugose yellow leaf curl virus	Begomovirus	Geminiviridae	2685
924	NC_004642	Tomato severe leaf curl virus	Begomovirus	Geminiviridae	2593
1825	NC_009607	Tomato severe rugose virus	Begomovirus	Geminiviridae	2593
1828	NC_009612	Tomato severe rugose virus	Begomovirus	Geminiviridae	2571
2001	NC_011024	Tomato yellow leaf curl Axarquia virus	Begomovirus	Geminiviridae	2771
781	NC_004044	Tomato yellow leaf curl China virus	Begomovirus	Geminiviridae	2734
1561	NC_008374	Tomato yellow leaf curl Guangdong virus	Begomovirus	Geminiviridae	2744
1537	NC_008267	Tomato yellow leaf curl Indonesia virus	Begomovirus	Geminiviridae	2762
1060	NC_005811	Tomato yellow leaf curl Kanchanaburi virus	Begomovirus	Geminiviridae	2752
1061	NC_005812	Tomato yellow leaf curl Kanchanaburi virus	Begomovirus	Geminiviridae	2752
904	NC_004569	Tomato yellow leaf curl Malaga virus	Begomovirus	Geminiviridae	2782
3132	NC_027215	Tomato yellow leaf curl Mali virus	Begomovirus	Geminiviridae	2796
712	NC_003828	Tomato yellow leaf curl Sardinia virus	Begomovirus	Geminiviridae	2773
3300	NC_029995	Tomato yellow leaf curl Shuangbai virus	Begomovirus	Geminiviridae	2748
21	NC_000869	Tomato yellow leaf curl Thailand virus	Begomovirus	Geminiviridae	2751
22	NC_000870	Tomato yellow leaf curl Thailand virus	Begomovirus	Geminiviridae	2737
1819	NC_009548	Tomato yellow leaf curl Vietnam virus	Begomovirus	Geminiviridae	2745
2680	NC_021341	Tomato yellow leaf curl Yunnan virus	Begomovirus	Geminiviridae	2754
762	NC_004005	Tomato yellow leaf curl virus	Begomovirus	Geminiviridae	2781
2030	NC_011348	Tomato yellow leaf distortion virus	Begomovirus	Geminiviridae	2630
2509	NC_017913	Tomato yellow leaf distortion virus	Begomovirus	Geminiviridae	2589
1071	NC_005852	Tomato yellow margin leaf curl virus	Begomovirus	Geminiviridae	2575
1072	NC_005853	Tomato yellow margin leaf curl virus	Begomovirus	Geminiviridae	2543
2611	NC_019946	Tomato yellow mottle virus	Begomovirus	Geminiviridae	2574
2612	NC_019947	Tomato yellow mottle virus	Begomovirus	Geminiviridae	2547
1426	NC_007726	Tomato yellow spot virus	Begomovirus	Geminiviridae	2674
1427	NC_007727	Tomato yellow spot virus	Begomovirus	Geminiviridae	2626
1992	NC_010949	Tomato yellow vein streak virus	Begomovirus	Geminiviridae	2561
1993	NC_010950	Tomato yellow vein streak virus	Begomovirus	Geminiviridae	2569
3934	NC_038983	Triumfetta yellow mosaic virus	Begomovirus	Geminiviridae	2656
3936	NC_038985	Velvet bean golden mosaic virus	Begomovirus	Geminiviridae	2767
2177	NC_013414	Velvet bean severe mosaic virus	Begomovirus	Geminiviridae	2733
2178	NC_013415	Velvet bean severe mosaic virus	Begomovirus	Geminiviridae	2657
3402	NC_032118	Vernonia crinkle virus	Begomovirus	Geminiviridae	2791
4201	NC_043514	Vernonia yellow vein Fujian virus	Begomovirus	Geminiviridae	2739
1430	NC_007730	Vernonia yellow vein virus	Begomovirus	Geminiviridae	2745
3665	NC_038475	Vigna yellow mosaic virus	Begomovirus	Geminiviridae	2602
3175	NC_028124	Vinca leaf curl virus	Begomovirus	Geminiviridae	2776
636	NC_003708	Watermelon chlorotic stunt virus	Begomovirus	Geminiviridae	2745
637	NC_003709	Watermelon chlorotic stunt virus	Begomovirus	Geminiviridae	2753
2472	NC_016575	West African Asystasia virus 1	Begomovirus	Geminiviridae	2727
2473	NC_016576	West African Asystasia virus 1	Begomovirus	Geminiviridae	2661
3666	NC_038476	West African Asystasia virus 2	Begomovirus	Geminiviridae	2744
3923	NC_038967	Whitefly-associated begomovirus 1	Begomovirus	Geminiviridae	2609
3924	NC_038968	Whitefly-associated begomovirus 2	Begomovirus	Geminiviridae	2590
3925	NC_038969	Whitefly-associated begomovirus 3	Begomovirus	Geminiviridae	2629
3926	NC_038970	Whitefly-associated begomovirus 4	Begomovirus	Geminiviridae	2608
3927	NC_038971	Whitefly-associated begomovirus 6	Begomovirus	Geminiviridae	2638
3928	NC_038972	Whitefly-associated begomovirus 7	Begomovirus	Geminiviridae	2767
1991	NC_010948	Wissadula golden mosaic virus	Begomovirus	Geminiviridae	2622
1994	NC_010951	Wissadula golden mosaic virus	Begomovirus	Geminiviridae	2578
3370	NC_031451	Wissadula yellow mosaic virus	Begomovirus	Geminiviridae	2621
3145	NC_027714	Alfalfa leaf curl virus	Capulavirus	Geminiviridae	2745
2547	NC_018453	French bean severe leaf curl virus	Capulavirus	Geminiviridae	2771
3667	NC_038477	Plantago lanceolata latent virus	Capulavirus	Geminiviridae	2832
2536	NC_018151	Citrus chlorotic dwarf associated virus	Citlodavirus	Geminiviridae	3640
63	NC_001412	Beet curly top virus	Curtovirus	Geminiviridae	2994
355	NC_002543	Horseradish curly top virus	Curtovirus	Geminiviridae	3080
2300	NC_014631	Spinach severe curly top virus	Curtovirus	Geminiviridae	3065
2115	NC_012664	Eragrostis curvula streak virus	Eragrovirus	Geminiviridae	2754
4212	NC_043533	Prunus latent virus	Grablovirus	Geminiviridae	3174
2861	NC_023864	Axonopus compressus streak virus	Mastrevirus	Geminiviridae	2858
2327	NC_014822	Bromus catharticus striate mosaic virus	Mastrevirus	Geminiviridae	2797
2733	NC_022131	Chickpea chlorosis Australia virus	Mastrevirus	Geminiviridae	2572
2318	NC_014740	Chickpea chlorosis virus	Mastrevirus	Geminiviridae	2582
2317	NC_014739	Chickpea redleaf virus	Mastrevirus	Geminiviridae	2605
3018	NC_025475	Chickpea yellow dwarf virus	Mastrevirus	Geminiviridae	2547
3668	NC_038478	Chickpea yellows virus	Mastrevirus	Geminiviridae	2557
80	NC_001466	Chloris striate mosaic virus	Mastrevirus	Geminiviridae	2750
2564	NC_018579	Digitaria ciliaris striate mosaic virus	Mastrevirus	Geminiviridae	2816
2295	NC_014547	Digitaria didactyla striate mosaic virus	Mastrevirus	Geminiviridae	2762
85	NC_001478	Digitaria streak virus	Mastrevirus	Geminiviridae	2701
2407	NC_015553	Eragrostis minor streak virus	Mastrevirus	Geminiviridae	2689
1892	NC_010352	Eragrostis streak virus	Mastrevirus	Geminiviridae	2746
2511	NC_017917	Maize streak Reunion virus	Mastrevirus	Geminiviridae	2882
39	NC_001346	Maize streak virus	Mastrevirus	Geminiviridae	2689
462	NC_003379	Miscanthus streak virus	Mastrevirus	Geminiviridae	2672
1973	NC_010799	Oat dwarf virus	Mastrevirus	Geminiviridae	2740
155	NC_001647	Panicum streak virus	Mastrevirus	Geminiviridae	2705
2561	NC_018576	Paspalum dilatatum striate mosaic virus	Mastrevirus	Geminiviridae	2806
2557	NC_018530	Paspalum striate mosaic virus	Mastrevirus	Geminiviridae	2816
4054	NC_040537	Rice latent virus 2	Mastrevirus	Geminiviridae	2843
2187	NC_013464	Saccharum streak virus	Mastrevirus	Geminiviridae	2744
2562	NC_018577	Sporobolus striate mosaic virus 1	Mastrevirus	Geminiviridae	2789
2563	NC_018578	Sporobolus striate mosaic virus 2	Mastrevirus	Geminiviridae	2716
3400	NC_032004	Sugarcane chlorotic streak virus	Mastrevirus	Geminiviridae	2757
225	NC_001868	Sugarcane streak Egypt virus	Mastrevirus	Geminiviridae	2706
949	NC_004755	Sugarcane streak Reunion virus	Mastrevirus	Geminiviridae	2735
660	NC_003744	Sugarcane streak virus	Mastrevirus	Geminiviridae	2758
2880	NC_023989	Sugarcane white streak virus	Mastrevirus	Geminiviridae	2830
708	NC_003822	Tobacco yellow dwarf virus	Mastrevirus	Geminiviridae	2580
1972	NC_010797	Urochloa streak virus	Mastrevirus	Geminiviridae	2736
2505	NC_017828	Wheat dwarf India virus	Mastrevirus	Geminiviridae	2783
711	NC_003825	Tomato pseudo-curly top virus	Topocuvirus	Geminiviridae	2861
2247	NC_014324	Turnip curly top virus	Turncurtovirus	Geminiviridae	2981
3241	NC_029117	Turnip leaf roll virus	Turncurtovirus	Geminiviridae	2965
3039	NC_025741	Gemycircularvirus blabi1	Gemycircularvirus	Genomoviridae	2197
3322	NC_030146	Gemycircularvirus bovas1	Gemycircularvirus	Genomoviridae	2164
3081	NC_026261	Gemycircularvirus bromas1	Gemycircularvirus	Genomoviridae	2238
2855	NC_023844	Gemycircularvirus cassa1	Gemycircularvirus	Genomoviridae	2220
3317	NC_030141	Gemycircularvirus chicas1	Gemycircularvirus	Genomoviridae	2247
3316	NC_030140	Gemycircularvirus chicas2	Gemycircularvirus	Genomoviridae	2230
3149	NC_027776	Gemycircularvirus chickad1	Gemycircularvirus	Genomoviridae	2152
2866	NC_023871	Gemycircularvirus draga1	Gemycircularvirus	Genomoviridae	2236
3319	NC_030143	Gemycircularvirus equas1	Gemycircularvirus	Genomoviridae	2240
3036	NC_025736	Gemycircularvirus furse1	Gemycircularvirus	Genomoviridae	2224
3034	NC_025734	Gemycircularvirus geras1	Gemycircularvirus	Genomoviridae	2288
3035	NC_025735	Gemycircularvirus geras2	Gemycircularvirus	Genomoviridae	2187
3037	NC_025737	Gemycircularvirus geras3	Gemycircularvirus	Genomoviridae	2199
3669	NC_038479	Gemycircularvirus hypas1	Gemycircularvirus	Genomoviridae	2200
3318	NC_030142	Gemycircularvirus lamas1	Gemycircularvirus	Genomoviridae	2125
3033	NC_025733	Gemycircularvirus malas1	Gemycircularvirus	Genomoviridae	2290
3670	NC_038480	Gemycircularvirus minio1	Gemycircularvirus	Genomoviridae	2193
3110	NC_026810	Gemycircularvirus monas1	Gemycircularvirus	Genomoviridae	2251
3671	NC_038481	Gemycircularvirus mosqi1	Gemycircularvirus	Genomoviridae	2238
3672	NC_038482	Gemycircularvirus odona1	Gemycircularvirus	Genomoviridae	2145
3673	NC_038483	Gemycircularvirus odona2	Gemycircularvirus	Genomoviridae	2190
3152	NC_027820	Gemycircularvirus poass1	Gemycircularvirus	Genomoviridae	2253
3321	NC_030145	Gemycircularvirus porci1	Gemycircularvirus	Genomoviridae	2308
3038	NC_025738	Gemycircularvirus porci2	Gemycircularvirus	Genomoviridae	2175
3674	NC_038484	Gemycircularvirus ptero1	Gemycircularvirus	Genomoviridae	2191
3683	NC_038493	Gemycircularvirus ptero10	Gemycircularvirus	Genomoviridae	2209
3675	NC_038485	Gemycircularvirus ptero2	Gemycircularvirus	Genomoviridae	2250
3676	NC_038486	Gemycircularvirus ptero3	Gemycircularvirus	Genomoviridae	2172
3677	NC_038487	Gemycircularvirus ptero4	Gemycircularvirus	Genomoviridae	2250
3678	NC_038488	Gemycircularvirus ptero5	Gemycircularvirus	Genomoviridae	2205
3679	NC_038489	Gemycircularvirus ptero6	Gemycircularvirus	Genomoviridae	2230
3680	NC_038490	Gemycircularvirus ptero7	Gemycircularvirus	Genomoviridae	2155
3681	NC_038491	Gemycircularvirus ptero8	Gemycircularvirus	Genomoviridae	2185
3682	NC_038492	Gemycircularvirus ptero9	Gemycircularvirus	Genomoviridae	2140
3153	NC_027821	Gemycircularvirus ratas1	Gemycircularvirus	Genomoviridae	2188
3068	NC_026164	Gemycircularvirus sewopo1	Gemycircularvirus	Genomoviridae	2234
3070	NC_026166	Gemycircularvirus sewopo2	Gemycircularvirus	Genomoviridae	2196
3067	NC_026162	Gemycircularvirus sewopo3	Gemycircularvirus	Genomoviridae	2147
3684	NC_038494	Gemycircularvirus sewopo4	Gemycircularvirus	Genomoviridae	2237
3069	NC_026165	Gemycircularvirus sewopo5	Gemycircularvirus	Genomoviridae	2273
3320	NC_030144	Gemycircularvirus sheas1	Gemycircularvirus	Genomoviridae	2384
3208	NC_028460	Gemycircularvirus soybe1	Gemycircularvirus	Genomoviridae	2231
2865	NC_023870	Gemyduguivirus draga1	Gemyduguivirus	Genomoviridae	2208
3323	NC_030147	Gemygorvirus cania1	Gemygorvirus	Genomoviridae	2226
3315	NC_030138	Gemygorvirus malas1	Gemygorvirus	Genomoviridae	2194
3685	NC_038495	Gemygorvirus ptero1	Gemygorvirus	Genomoviridae	2233
3066	NC_026161	Gemygorvirus sewopo1	Gemygorvirus	Genomoviridae	2243
3030	NC_025730	Gemygorvirus stara1	Gemygorvirus	Genomoviridae	2229
3108	NC_026806	Gemykibivirus badas1	Gemykibivirus	Genomoviridae	2112
3031	NC_025731	Gemykibivirus blabi1	Gemykibivirus	Genomoviridae	2130
3032	NC_025732	Gemykibivirus blaro1	Gemykibivirus	Genomoviridae	2174
2933	NC_024689	Gemykibivirus bovas1	Gemykibivirus	Genomoviridae	2152
2867	NC_023872	Gemykibivirus draga1	Gemykibivirus	Genomoviridae	2225
2935	NC_024691	Gemykibivirus humas1	Gemykibivirus	Genomoviridae	2259
3114	NC_026818	Gemykibivirus humas2	Gemykibivirus	Genomoviridae	2199
3686	NC_038497	Gemykibivirus humas4	Gemykibivirus	Genomoviridae	2202
3335	NC_030448	Gemykibivirus humas5	Gemykibivirus	Genomoviridae	2262
3109	NC_026808	Gemykibivirus monas1	Gemykibivirus	Genomoviridae	2189
3687	NC_038498	Gemykibivirus ptero1	Gemykibivirus	Genomoviridae	2310
3688	NC_038499	Gemykibivirus rhina1	Gemykibivirus	Genomoviridae	2153
3689	NC_038500	Gemykibivirus rhina2	Gemykibivirus	Genomoviridae	1998
3072	NC_026168	Gemykibivirus sewopo1	Gemykibivirus	Genomoviridae	2130
3071	NC_026167	Gemykibivirus sewopo2	Gemykibivirus	Genomoviridae	2193
3690	NC_038501	Gemykolovirus ptero1	Gemykolovirus	Genomoviridae	2220
3691	NC_038502	Gemykolovirus ptero2	Gemykolovirus	Genomoviridae	2217
2934	NC_024690	Gemykrogvirus bovas1	Gemykrogvirus	Genomoviridae	2121
2957	NC_024909	Gemykrogvirus carib1	Gemykrogvirus	Genomoviridae	2232
3065	NC_026144	Gemykrogvirus sewopo1	Gemykrogvirus	Genomoviridae	2115
3029	NC_025729	Gemykroznavirus rabas1	Gemykroznavirus	Genomoviridae	2159
3028	NC_025728	Gemytondvirus ostri1	Gemytondvirus	Genomoviridae	2122
3207	NC_028459	Gemyvongvirus humas1	Gemyvongvirus	Genomoviridae	2272
3695	NC_038513	Laibin mobatvirus	Mobatvirus	Hantaviridae	3908
3696	NC_038514	Laibin mobatvirus	Mobatvirus	Hantaviridae	1935
3697	NC_038515	Laibin mobatvirus	Mobatvirus	Hantaviridae	6531
3453	NC_034393	Quezon mobatvirus	Mobatvirus	Hantaviridae	3772
3454	NC_034400	Quezon mobatvirus	Mobatvirus	Hantaviridae	1830
3455	NC_034401	Quezon mobatvirus	Mobatvirus	Hantaviridae	6556
485	NC_003466	Andes orthohantavirus	Orthohantavirus	Hantaviridae	1871
486	NC_003467	Andes orthohantavirus	Orthohantavirus	Hantaviridae	3671
487	NC_003468	Andes orthohantavirus	Orthohantavirus	Hantaviridae	6562
4087	NC_043068	Asikkala orthohantavirus	Orthohantavirus	Hantaviridae	1458
4088	NC_043069	Asikkala orthohantavirus	Orthohantavirus	Hantaviridae	3628
4089	NC_043070	Asikkala orthohantavirus	Orthohantavirus	Hantaviridae	1526
3549	NC_038299	Bayou orthohantavirus	Orthohantavirus	Hantaviridae	6554
4090	NC_043073	Black Creek Canal orthohantavirus	Orthohantavirus	Hantaviridae	3668
4091	NC_043075	Black Creek Canal orthohantavirus	Orthohantavirus	Hantaviridae	1989
3465	NC_034525	Cano Delgadito orthohantavirus	Orthohantavirus	Hantaviridae	3675
3466	NC_034528	Cano Delgadito orthohantavirus	Orthohantavirus	Hantaviridae	1986
3580	NC_038373	Choclo orthohantavirus	Orthohantavirus	Hantaviridae	1972
3581	NC_038374	Choclo orthohantavirus	Orthohantavirus	Hantaviridae	3685
3459	NC_034466	Fugong orthohantavirus	Orthohantavirus	Hantaviridae	3630
3460	NC_034467	Fugong orthohantavirus	Orthohantavirus	Hantaviridae	6531
3461	NC_034473	Fugong orthohantavirus	Orthohantavirus	Hantaviridae	1813
1013	NC_005218	Hantaan orthohantavirus	Orthohantavirus	Hantaviridae	1696
1014	NC_005219	Hantaan orthohantavirus	Orthohantavirus	Hantaviridae	3616
1017	NC_005222	Hantaan orthohantavirus	Orthohantavirus	Hantaviridae	6533
3709	NC_038528	Luxi orthohantavirus	Orthohantavirus	Hantaviridae	3663
3710	NC_038529	Luxi orthohantavirus	Orthohantavirus	Hantaviridae	6538
3711	NC_038530	Luxi orthohantavirus	Orthohantavirus	Hantaviridae	2107
3468	NC_034552	Maporal orthohantavirus	Orthohantavirus	Hantaviridae	3684
3469	NC_034553	Maporal orthohantavirus	Orthohantavirus	Hantaviridae	6563
4172	NC_043408	Necocli orthohantavirus	Orthohantavirus	Hantaviridae	3637
4173	NC_043409	Necocli orthohantavirus	Orthohantavirus	Hantaviridae	1960
3914	NC_038938	Prospect Hill orthohantavirus	Orthohantavirus	Hantaviridae	1675
3915	NC_038939	Prospect Hill orthohantavirus	Orthohantavirus	Hantaviridae	6559
3808	NC_038694	Rockport orthohantavirus	Orthohantavirus	Hantaviridae	3647
3809	NC_038695	Rockport orthohantavirus	Orthohantavirus	Hantaviridae	6558
3810	NC_038696	Rockport orthohantavirus	Orthohantavirus	Hantaviridae	1830
1021	NC_005236	Seoul orthohantavirus	Orthohantavirus	Hantaviridae	1769
1022	NC_005237	Seoul orthohantavirus	Orthohantavirus	Hantaviridae	3651
1023	NC_005238	Seoul orthohantavirus	Orthohantavirus	Hantaviridae	6530
1018	NC_005226	Tula orthohantavirus	Orthohantavirus	Hantaviridae	6541
1019	NC_005227	Tula orthohantavirus	Orthohantavirus	Hantaviridae	1831
1020	NC_005228	Tula orthohantavirus	Orthohantavirus	Hantaviridae	3694
1939	NC_010704	Thottopalayam thottimvirus	Thottimvirus	Hantaviridae	1530
1940	NC_010707	Thottopalayam thottimvirus	Thottimvirus	Hantaviridae	6581
1941	NC_010708	Thottopalayam thottimvirus	Thottimvirus	Hantaviridae	3621
38	NC_001344	Duck hepatitis B virus	Avihepadnavirus	Hepadnaviridae	3027
91	NC_001486	Heron hepatitis B virus	Avihepadnavirus	Hepadnaviridae	3027
2468	NC_016561	Parrot hepatitis B virus	Avihepadnavirus	Hepadnaviridae	3048
3334	NC_030446	Tibetan frog hepatitis B virus	Herpetohepadnavirus	Hepadnaviridae	3138
3333	NC_030445	Bluegill hepatitis B virus	Metahepadnavirus	Hepadnaviridae	3260
4207	NC_043528	Capuchin monkey hepatitis B virus	Orthohepadnavirus	Hepadnaviridae	3182
90	NC_001484	Ground squirrel hepatitis virus	Orthohepadnavirus	Hepadnaviridae	3311
755	NC_003977	Hepatitis B virus	Orthohepadnavirus	Hepadnaviridae	3182
2648	NC_020881	Long-fingered bat hepatitis B virus	Orthohepadnavirus	Hepadnaviridae	3230
3692	NC_038503	Pomona bat hepatitis B virus	Orthohepadnavirus	Hepadnaviridae	3278
2897	NC_024443	Roundleaf bat hepatitis B virus	Orthohepadnavirus	Hepadnaviridae	3368
2898	NC_024445	Tent-making bat hepatitis B virus	Orthohepadnavirus	Hepadnaviridae	3149
807	NC_004107	Woodchuck hepatitis virus	Orthohepadnavirus	Hepadnaviridae	3323
3179	NC_028129	Woolly monkey hepatitis B virus	Orthohepadnavirus	Hepadnaviridae	3179
3158	NC_027922	White sucker hepatitis B virus	Parahepadnavirus	Hepadnaviridae	3542
2821	NC_023425	Orthohepevirus B	Orthohepevirus	Hepeviridae	6654
3693	NC_038504	Orthohepevirus C	Orthohepevirus	Hepeviridae	6965
2540	NC_018382	Orthohepevirus D	Orthohepevirus	Hepeviridae	6796
2405	NC_015521	Piscihepevirus A	Piscihepevirus	Hepeviridae	7310
2464	NC_016447	Aotine betaherpesvirus 1	Cytomegalovirus	Herpesviridae	219474
2124	NC_012783	Cercopithecine betaherpesvirus 5	Cytomegalovirus	Herpesviridae	226205
1165	NC_006273	Human betaherpesvirus 5	Cytomegalovirus	Herpesviridae	235646
1155	NC_006150	Macacine betaherpesvirus 3	Cytomegalovirus	Herpesviridae	221454
526	NC_003521	Panine betaherpesvirus 2	Cytomegalovirus	Herpesviridae	241087
2465	NC_016448	Saimiriine betaherpesvirus 4	Cytomegalovirus	Herpesviridae	196691
1223	NC_006623	Gallid alphaherpesvirus 1	Iltovirus	Herpesviridae	148687
1025	NC_005264	Psittacid alphaherpesvirus 1	Iltovirus	Herpesviridae	163025
888	NC_004367	Callitrichine gammaherpesvirus 3	Lymphocryptovirus	Herpesviridae	149696
1395	NC_007605	Human gammaherpesvirus 4	Lymphocryptovirus	Herpesviridae	171823
1152	NC_006146	Macacine gammaherpesvirus 4	Lymphocryptovirus	Herpesviridae	171096
353	NC_002531	Alcelaphine gammaherpesvirus 1	Macavirus	Herpesviridae	130608
2896	NC_024382	Alcelaphine gammaherpesvirus 2	Macavirus	Herpesviridae	137090
2891	NC_024303	Bovine gammaherpesvirus 6	Macavirus	Herpesviridae	144898
1400	NC_007646	Ovine gammaherpesvirus 2	Macavirus	Herpesviridae	135135
12	KF487736	Anatid alphaherpesvirus 1	Mardivirus	Herpesviridae	158089
3449	NC_034266	Columbid alphaherpesvirus 1	Mardivirus	Herpesviridae	204237
324	NC_002229	Gallid alphaherpesvirus 2	Mardivirus	Herpesviridae	177874
374	NC_002577	Gallid alphaherpesvirus 3	Mardivirus	Herpesviridae	164270
383	NC_002641	Meleagrid alphaherpesvirus 1	Mardivirus	Herpesviridae	159160
3410	NC_033464	Spheniscid alphaherpesvirus 1	Mardivirus	Herpesviridae	164540
792	NC_004065	Murid betaherpesvirus 1	Muromegalovirus	Herpesviridae	230278
349	NC_002512	Murid betaherpesvirus 2	Muromegalovirus	Herpesviridae	230138
2597	NC_019559	Murid betaherpesvirus 8	Muromegalovirus	Herpesviridae	202949
157	NC_001650	Equid gammaherpesvirus 2	Percavirus	Herpesviridae	184439
3088	NC_026421	Equid gammaherpesvirus 5	Percavirus	Herpesviridae	182380
3166	NC_028099	Felid gammaherpesvirus 1	Percavirus	Herpesviridae	122522
2637	NC_020474	Elephantid betaherpesvirus 1	Proboscivirus	Herpesviridae	180421
3206	NC_028379	Elephantid betaherpesvirus 4	Proboscivirus	Herpesviridae	205896
2937	NC_024696	Elephantid betaherpesvirus 5	Proboscivirus	Herpesviridae	180800
2625	NC_020231	Caviid betaherpesvirus 2	Quwivirus	Herpesviridae	233501
400	NC_002794	Tupaiid betaherpesvirus 1	Quwivirus	Herpesviridae	195859
269	NC_001987	Ateline gammaherpesvirus 3	Rhadinovirus	Herpesviridae	108409
387	NC_002665	Bovine gammaherpesvirus 4	Rhadinovirus	Herpesviridae	108873
2347	NC_015049	Cricetid gammaherpesvirus 2	Rhadinovirus	Herpesviridae	124335
1799	NC_009333	Human gammaherpesvirus 8	Rhadinovirus	Herpesviridae	137969
470	NC_003401	Macacine gammaherpesvirus 5	Rhadinovirus	Herpesviridae	133719
213	NC_001826	Murid gammaherpesvirus 4	Rhadinovirus	Herpesviridae	119451
41	NC_001350	Saimiriine gammaherpesvirus 2	Rhadinovirus	Herpesviridae	112930
165	NC_001664	Human betaherpesvirus 6A	Roseolovirus	Herpesviridae	159378
26	NC_000898	Human betaherpesvirus 6B	Roseolovirus	Herpesviridae	162114
177	NC_001716	Human betaherpesvirus 7	Roseolovirus	Herpesviridae	153080
3325	NC_030200	Macacine betaherpesvirus 9	Roseolovirus	Herpesviridae	137448
3412	NC_033620	Murid betaherpesvirus 3	Roseolovirus	Herpesviridae	173861
2735	NC_022233	Suid betaherpesvirus 2	Roseolovirus	Herpesviridae	128367
3155	NC_027916	Testudinid alphaherpesvirus 3	Scutavirus	Herpesviridae	160358
3457	NC_034446	Ateline alphaherpesvirus 1	Simplexvirus	Herpesviridae	147346
1213	NC_006560	Cercopithecine alphaherpesvirus 2	Simplexvirus	Herpesviridae	150715
205	NC_001806	Human alphaherpesvirus 1	Simplexvirus	Herpesviridae	152222
201	NC_001798	Human alphaherpesvirus 2	Simplexvirus	Herpesviridae	154675
3252	NC_029311	Leporid alphaherpesvirus 4	Simplexvirus	Herpesviridae	124049
962	NC_004812	Macacine alphaherpesvirus 1	Simplexvirus	Herpesviridae	156789
3245	NC_029132	Macropodid alphaherpesvirus 1	Simplexvirus	Herpesviridae	140122
2840	NC_023677	Panine alphaherpesvirus 3	Simplexvirus	Herpesviridae	153158
1404	NC_007653	Papiine alphaherpesvirus 2	Simplexvirus	Herpesviridae	156487
2894	NC_024306	Pteropodid alphaherpesvirus 1	Simplexvirus	Herpesviridae	149459
2297	NC_014567	Saimiriine alphaherpesvirus 1	Simplexvirus	Herpesviridae	156742
221	NC_001847	Bovine alphaherpesvirus 1	Varicellovirus	Herpesviridae	135301
1024	NC_005261	Bovine alphaherpesvirus 5	Varicellovirus	Herpesviridae	138390
4086	NC_043054	Bubaline alphaherpesvirus 1	Varicellovirus	Herpesviridae	137452
3303	NC_030117	Canid alphaherpesvirus 1	Varicellovirus	Herpesviridae	125171
389	NC_002686	Cercopithecine alphaherpesvirus 9	Varicellovirus	Herpesviridae	124784
94	NC_001491	Equid alphaherpesvirus 1	Varicellovirus	Herpesviridae	150224
2943	NC_024771	Equid alphaherpesvirus 3	Varicellovirus	Herpesviridae	151601
220	NC_001844	Equid alphaherpesvirus 4	Varicellovirus	Herpesviridae	145597
2504	NC_017826	Equid alphaherpesvirus 8	Varicellovirus	Herpesviridae	149332
2077	NC_011644	Equid alphaherpesvirus 9	Varicellovirus	Herpesviridae	148371
2191	NC_013590	Felid alphaherpesvirus 1	Varicellovirus	Herpesviridae	135797
40	NC_001348	Human alphaherpesvirus 3	Varicellovirus	Herpesviridae	124884
1156	NC_006151	Suid alphaherpesvirus 1	Varicellovirus	Herpesviridae	143461
95	NC_001492	Cryphonectria hypovirus 1	Hypovirus	Hypoviridae	12734
530	NC_003534	Cryphonectria hypovirus 2	Hypovirus	Hypoviridae	12507
32	NC_000960	Cryphonectria hypovirus 3	Hypovirus	Hypoviridae	9799
1187	NC_006431	Cryphonectria hypovirus 4	Hypovirus	Hypoviridae	9149
1894	NC_010356	Glossina hytrosavirus	Glossinavirus	Hytrosaviridae	190032
1934	NC_010671	Musca hytrosavirus	Muscavirus	Hytrosaviridae	124279
2824	NC_023483	Antheraea pernyi iflavirus	Iflavirus	Iflaviridae	10176
1809	NC_009530	Brevicoryne brassicae virus	Iflavirus	Iflaviridae	10180
966	NC_004830	Deformed wing virus	Iflavirus	Iflaviridae	10140
3045	NC_025835	Dinocampus coccinellae paralysis virus	Iflavirus	Iflaviridae	10192
988	NC_005092	Ectropis obliqua virus	Iflavirus	Iflaviridae	9394
684	NC_003781	Infectious flacherie virus	Iflavirus	Iflaviridae	9650
3550	NC_038301	Lygus lineolaris virus 1	Iflavirus	Iflaviridae	9655
2916	NC_024497	Lymantria dispar iflavirus 1	Iflavirus	Iflaviridae	10044
3551	NC_038302	Nilaparvata lugens honeydew virus 1	Iflavirus	Iflaviridae	10967
447	NC_003113	Perina nuda virus	Iflavirus	Iflaviridae	9476
303	NC_002066	Sacbrood virus	Iflavirus	Iflaviridae	8832
2240	NC_014137	Slow bee paralysis virus	Iflavirus	Iflaviridae	9505
2455	NC_016405	Spodoptera exigua iflavirus 1	Iflavirus	Iflaviridae	10347
2839	NC_023676	Spodoptera exigua iflavirus 2	Iflavirus	Iflaviridae	9501
1193	NC_006494	Varroa destructor virus 1	Iflavirus	Iflaviridae	10112
2857	NC_023848	Anopheles minimus iridovirus	Chloriridovirus	Iridoviridae	163023
2716	NC_021901	Invertebrate iridescent virus 22	Chloriridovirus	Iridoviridae	197693
1528	NC_008187	Invertebrate iridescent virus 3	Chloriridovirus	Iridoviridae	191100
2414	NC_015780	Invertebrate iridescent virus 9	Chloriridovirus	Iridoviridae	205791
2901	NC_024451	Invertebrate iridescent virus 31	Iridovirus	Iridoviridae	220222
438	NC_003038	Invertebrate iridescent virus 6	Iridovirus	Iridoviridae	212482
212	NC_001824	Lymphocystis disease virus 1	Lymphocystivirus	Iridoviridae	102653
1083	NC_005902	Lymphocystis disease virus 2	Lymphocystivirus	Iridoviridae	186250
3409	NC_033423	Lymphocystis disease virus 3	Lymphocystivirus	Iridoviridae	208501
505	NC_003494	Infectious spleen and kidney necrosis virus	Megalocytivirus	Iridoviridae	111362
1063	NC_005832	Ambystoma tigrinum virus	Ranavirus	Iridoviridae	106332
3972	NC_039034	Common midwife toad virus	Ranavirus	Iridoviridae	107772
2515	NC_017940	Epizootic haematopoietic necrosis virus	Ranavirus	Iridoviridae	127732
3209	NC_028461	Epizootic haematopoietic necrosis virus	Ranavirus	Iridoviridae	127011
1088	NC_005946	Frog virus 3	Ranavirus	Iridoviridae	105903
1207	NC_006549	Singapore grouper iridovirus	Ranavirus	Iridoviridae	140131
2441	NC_016084	Blueberry necrotic ring blotch virus	Blunervirus	Kitaviridae	5906
2442	NC_016085	Blueberry necrotic ring blotch virus	Blunervirus	Kitaviridae	3935
2443	NC_016086	Blueberry necrotic ring blotch virus	Blunervirus	Kitaviridae	2588
2444	NC_016087	Blueberry necrotic ring blotch virus	Blunervirus	Kitaviridae	1724
1512	NC_008169	Citrus leprosis virus C	Cilevirus	Kitaviridae	8745
1513	NC_008170	Citrus leprosis virus C	Cilevirus	Kitaviridae	4986
3882	NC_038848	Citrus leprosis virus C2	Cilevirus	Kitaviridae	8717
3883	NC_038849	Citrus leprosis virus C2	Cilevirus	Kitaviridae	4989
2446	NC_016141	Hibiscus green spot virus 2	Higrevirus	Kitaviridae	8372
2447	NC_016142	Hibiscus green spot virus 2	Higrevirus	Kitaviridae	3134
2448	NC_016143	Hibiscus green spot virus 2	Higrevirus	Kitaviridae	3196
2368	NC_015230	Cafeteriavirus-dependent mavirus	Mavirus	Lavidaviridae	19063
2581	NC_018874	Haliotid herpesvirus 1	Aurivirus	Malacoherpesviridae	211518
1075	NC_005881	Ostreid herpesvirus 1	Ostreavirus	Malacoherpesviridae	207439
2100	NC_012212	Chaetoceros socialis forma radians RNA virus 1	Bacillarnavirus	Marnaviridae	9467
2565	NC_018613	Rhizosolenia setigera RNA virus 01	Bacillarnavirus	Marnaviridae	8877
2911	NC_024489	Astarnavirus	Kusarnavirus	Marnaviridae	8842
1341	NC_007522	Aurantiochytrium single-stranded RNA virus 01	Labyrnavirus	Marnaviridae	9035
1841	NC_009758	Jericarnavirus B	Locarnavirus	Marnaviridae	8926
1028	NC_005281	Heterosigma akashiwo RNA virus	Marnavirus	Marnaviridae	8587
3249	NC_029306	Palmarnavirus 128	Salisharnavirus	Marnaviridae	8660
3251	NC_029309	Palmarnavirus 473	Salisharnavirus	Marnaviridae	6360
3046	NC_025889	Chaetenuissarnavirus II	Sogarnavirus	Marnaviridae	9562
1840	NC_009757	Jericarnavirus A	Sogarnavirus	Marnaviridae	9236
3250	NC_029307	Palmarnavirus 156	Sogarnavirus	Marnaviridae	7897
2193	NC_013756	Marseillevirus marseillevirus	Marseillevirus	Marseilleviridae	368454
2377	NC_015326	Lausannevirus		Marseilleviridae	346754
3694	NC_038511	Tunisvirus		Marseilleviridae	380011
121	NC_001545	Rubivirus rubellae	Rubivirus	Matonaviridae	9762
3367	NC_031341	Privet idaeovirus	Idaeovirus	Mayoviridae	5377
3368	NC_031342	Privet idaeovirus	Idaeovirus	Mayoviridae	2348
655	NC_003739	Raspberry bushy dwarf virus	Idaeovirus	Mayoviridae	5449
656	NC_003740	Raspberry bushy dwarf virus	Idaeovirus	Mayoviridae	2231
2185	NC_013462	Rosellinia necatrix megabirnavirus 1	Megabirnavirus	Megabirnaviridae	8931
2186	NC_013463	Rosellinia necatrix megabirnavirus 1	Megabirnavirus	Megabirnaviridae	7180
17	MH745161	Alphamesonivirus 1	Alphamesonivirus	Mesoniviridae	9226
2417	NC_015874	Alphamesonivirus 1	Alphamesonivirus	Mesoniviridae	20192
3547	NC_038296	Alphamesonivirus 2	Alphamesonivirus	Mesoniviridae	20795
3548	NC_038297	Alphamesonivirus 3	Alphamesonivirus	Mesoniviridae	20307
2878	NC_023986	Alphamesonivirus 4	Alphamesonivirus	Mesoniviridae	19917
2651	NC_020899	Alphamesonivirus 5	Alphamesonivirus	Mesoniviridae	20070
2653	NC_020901	Alphamesonivirus 8	Alphamesonivirus	Mesoniviridae	20074
2652	NC_020900	Alphamesonivirus 9	Alphamesonivirus	Mesoniviridae	19979
2301	NC_014637	Cafeteria roenbergensis virus	Cafeteriavirus	Mimiviridae	617453
2303	NC_014649	Acanthamoeba polyphaga mimivirus	Mimivirus	Mimiviridae	1181549
782	NC_004046	Cryphonectria mitovirus 1	Mitovirus	Mitoviridae	2728
784	NC_004049	Ophiostoma mitovirus 3a	Mitovirus	Mitoviridae	2617
787	NC_004052	Ophiostoma mitovirus 4	Mitovirus	Mitoviridae	2599
788	NC_004053	Ophiostoma mitovirus 5	Mitovirus	Mitoviridae	2474
789	NC_004054	Ophiostoma mitovirus 6	Mitovirus	Mitoviridae	2343
4040	NC_040361	Planidovirus 1	Alphamononivirus	Mononiviridae	41178
2999	NC_025383	Sclerotimonavirus sclerotiniae	Sclerotimonavirus	Mymonaviridae	10002
1036	NC_005300	Crimean-Congo hemorrhagic fever orthonairovirus	Orthonairovirus	Nairoviridae	5366
1037	NC_005301	Crimean-Congo hemorrhagic fever orthonairovirus	Orthonairovirus	Nairoviridae	12108
1038	NC_005302	Crimean-Congo hemorrhagic fever orthonairovirus	Orthonairovirus	Nairoviridae	1672
821	NC_004157	Dugbe orthonairovirus	Orthonairovirus	Nairoviridae	1716
822	NC_004158	Dugbe orthonairovirus	Orthonairovirus	Nairoviridae	4888
823	NC_004159	Dugbe orthonairovirus	Orthonairovirus	Nairoviridae	12255
3817	NC_038709	Hazara orthonairovirus	Orthonairovirus	Nairoviridae	11980
3818	NC_038710	Hazara orthonairovirus	Orthonairovirus	Nairoviridae	4575
3819	NC_038711	Hazara orthonairovirus	Orthonairovirus	Nairoviridae	1677
1885	NC_010314	Abaca bunchy top virus	Babuvirus	Nanoviridae	1090
1886	NC_010315	Abaca bunchy top virus	Babuvirus	Nanoviridae	1057
1887	NC_010316	Abaca bunchy top virus	Babuvirus	Nanoviridae	1087
1888	NC_010317	Abaca bunchy top virus	Babuvirus	Nanoviridae	1074
1889	NC_010318	Abaca bunchy top virus	Babuvirus	Nanoviridae	1015
1890	NC_010319	Abaca bunchy top virus	Babuvirus	Nanoviridae	1099
491	NC_003473	Banana bunchy top virus	Babuvirus	Nanoviridae	1075
492	NC_003474	Banana bunchy top virus	Babuvirus	Nanoviridae	1043
493	NC_003475	Banana bunchy top virus	Babuvirus	Nanoviridae	1060
494	NC_003476	Banana bunchy top virus	Babuvirus	Nanoviridae	1089
495	NC_003477	Banana bunchy top virus	Babuvirus	Nanoviridae	1018
497	NC_003479	Banana bunchy top virus	Babuvirus	Nanoviridae	1111
3870	NC_038811	Cardamom bushy dwarf virus	Babuvirus	Nanoviridae	1079
3871	NC_038812	Cardamom bushy dwarf virus	Babuvirus	Nanoviridae	1106
3872	NC_038813	Cardamom bushy dwarf virus	Babuvirus	Nanoviridae	1088
3873	NC_038814	Cardamom bushy dwarf virus	Babuvirus	Nanoviridae	1080
3874	NC_038815	Cardamom bushy dwarf virus	Babuvirus	Nanoviridae	1083
2806	NC_023299	Black medic leaf roll virus	Nanovirus	Nanoviridae	1008
2807	NC_023300	Black medic leaf roll virus	Nanovirus	Nanoviridae	1017
2808	NC_023301	Black medic leaf roll virus	Nanovirus	Nanoviridae	1021
2809	NC_023302	Black medic leaf roll virus	Nanovirus	Nanoviridae	1006
2811	NC_023304	Black medic leaf roll virus	Nanovirus	Nanoviridae	1017
2812	NC_023305	Black medic leaf roll virus	Nanovirus	Nanoviridae	1010
2813	NC_023306	Black medic leaf roll virus	Nanovirus	Nanoviridae	1011
2814	NC_023307	Black medic leaf roll virus	Nanovirus	Nanoviridae	1001
2141	NC_013094	Faba bean necrotic stunt virus	Nanovirus	Nanoviridae	1003
2142	NC_013095	Faba bean necrotic stunt virus	Nanovirus	Nanoviridae	992
2143	NC_013096	Faba bean necrotic stunt virus	Nanovirus	Nanoviridae	994
2144	NC_013097	Faba bean necrotic stunt virus	Nanovirus	Nanoviridae	980
2145	NC_013098	Faba bean necrotic stunt virus	Nanovirus	Nanoviridae	981
2146	NC_013099	Faba bean necrotic stunt virus	Nanovirus	Nanoviridae	986
2147	NC_013100	Faba bean necrotic stunt virus	Nanovirus	Nanoviridae	984
2148	NC_013101	Faba bean necrotic stunt virus	Nanovirus	Nanoviridae	987
548	NC_003559	Faba bean necrotic yellows virus	Nanovirus	Nanoviridae	999
549	NC_003560	Faba bean necrotic yellows virus	Nanovirus	Nanoviridae	1003
550	NC_003561	Faba bean necrotic yellows virus	Nanovirus	Nanoviridae	996
551	NC_003562	Faba bean necrotic yellows virus	Nanovirus	Nanoviridae	992
552	NC_003563	Faba bean necrotic yellows virus	Nanovirus	Nanoviridae	1006
553	NC_003564	Faba bean necrotic yellows virus	Nanovirus	Nanoviridae	1020
554	NC_003566	Faba bean necrotic yellows virus	Nanovirus	Nanoviridae	986
2904	NC_024457	Faba bean necrotic yellows virus	Nanovirus	Nanoviridae	991
582	NC_003642	Milk vetch dwarf virus	Nanovirus	Nanoviridae	989
583	NC_003643	Milk vetch dwarf virus	Nanovirus	Nanoviridae	977
584	NC_003644	Milk vetch dwarf virus	Nanovirus	Nanoviridae	981
585	NC_003645	Milk vetch dwarf virus	Nanovirus	Nanoviridae	985
586	NC_003646	Milk vetch dwarf virus	Nanovirus	Nanoviridae	997
587	NC_003648	Milk vetch dwarf virus	Nanovirus	Nanoviridae	1001
2836	NC_023626	Milk vetch dwarf virus	Nanovirus	Nanoviridae	991
2789	NC_023154	Pea necrotic yellow dwarf virus	Nanovirus	Nanoviridae	1002
2790	NC_023155	Pea necrotic yellow dwarf virus	Nanovirus	Nanoviridae	983
2791	NC_023156	Pea necrotic yellow dwarf virus	Nanovirus	Nanoviridae	988
2792	NC_023157	Pea necrotic yellow dwarf virus	Nanovirus	Nanoviridae	985
2793	NC_023158	Pea necrotic yellow dwarf virus	Nanovirus	Nanoviridae	988
2794	NC_023159	Pea necrotic yellow dwarf virus	Nanovirus	Nanoviridae	993
2795	NC_023160	Pea necrotic yellow dwarf virus	Nanovirus	Nanoviridae	978
2796	NC_023161	Pea necrotic yellow dwarf virus	Nanovirus	Nanoviridae	979
2803	NC_023296	Pea yellow stunt virus	Nanovirus	Nanoviridae	1002
2804	NC_023297	Pea yellow stunt virus	Nanovirus	Nanoviridae	975
2805	NC_023298	Pea yellow stunt virus	Nanovirus	Nanoviridae	971
2810	NC_023303	Pea yellow stunt virus	Nanovirus	Nanoviridae	970
2815	NC_023308	Pea yellow stunt virus	Nanovirus	Nanoviridae	976
2816	NC_023309	Pea yellow stunt virus	Nanovirus	Nanoviridae	971
2817	NC_023310	Pea yellow stunt virus	Nanovirus	Nanoviridae	977
2818	NC_023311	Pea yellow stunt virus	Nanovirus	Nanoviridae	983
786	NC_004051	Saccharomyces 20S RNA narnavirus	Narnavirus	Narnaviridae	2514
785	NC_004050	Saccharomyces 23S RNA narnavirus	Narnavirus	Narnaviridae	2891
62	NC_001411	Black beetle virus	Alphanodavirus	Nodaviridae	3106
289	NC_002037	Black beetle virus	Alphanodavirus	Nodaviridae	1399
815	NC_004142	Boolarra virus	Alphanodavirus	Nodaviridae	3096
817	NC_004145	Boolarra virus	Alphanodavirus	Nodaviridae	1305
816	NC_004144	Flock House virus	Alphanodavirus	Nodaviridae	1400
818	NC_004146	Flock House virus	Alphanodavirus	Nodaviridae	3107
391	NC_002690	Nodamura virus	Alphanodavirus	Nodaviridae	3204
392	NC_002691	Nodamura virus	Alphanodavirus	Nodaviridae	1336
620	NC_003691	Pariacoto virus	Alphanodavirus	Nodaviridae	3011
621	NC_003692	Pariacoto virus	Alphanodavirus	Nodaviridae	1311
2004	NC_011063	Barfin flounder nervous necrosis virus	Betanodavirus	Nodaviridae	3100
2005	NC_011064	Barfin flounder nervous necrosis virus	Betanodavirus	Nodaviridae	1433
1504	NC_008040	Redspotted grouper nervous necrosis virus	Betanodavirus	Nodaviridae	3105
1505	NC_008041	Redspotted grouper nervous necrosis virus	Betanodavirus	Nodaviridae	1434
479	NC_003448	Striped jack nervous necrosis virus	Betanodavirus	Nodaviridae	3107
480	NC_003449	Striped jack nervous necrosis virus	Betanodavirus	Nodaviridae	1421
2183	NC_013460	Tiger puffer nervous necrosis virus	Betanodavirus	Nodaviridae	3112
2184	NC_013461	Tiger puffer nervous necrosis virus	Betanodavirus	Nodaviridae	1422
1786	NC_009240	Gryllus bimaculatus nudivirus	Alphanudivirus	Nudiviridae	96944
2071	NC_011588	Oryctes rhinoceros nudivirus	Alphanudivirus	Nudiviridae	127615
2119	NC_012702	Midway nyavirus	Nyavirus	Nyamiviridae	11752
2120	NC_012703	Nyamanini nyavirus	Nyavirus	Nyamiviridae	11631
[truncated: 2,274 more rows]
