# Supplementary material for: Evolution shapes and conserves genomic signatures in viruses
Source: Commun Biol. 2024 Oct 30;7:1412. doi: 10.1038/s42003-024-07098-1 (PMC11526014; doi:10.1038/s42003-024-07098-1)
Supplement: Supplementary file 4 — Supplementary Table 4 [file 42003_2024_7098_MOESM4_ESM.csv]

Accession ID	Organism Name	Total Sequence Length
GCA_010411085.1	Cervus hanglu yarkandensis	2594114534
GCA_002197005.1	Cervus elaphus hippelaphus	3438623608
GCF_009828535.2	Hylobates moloch	2848329432
GCF_006542625.1	Nomascus leucogenys	2843966406
GCF_002880755.1	Pan troglodytes	3050381528
GCA_002880755.3	Pan troglodytes	3024031013
GCF_013052645.1	Pan paniscus	3051884774
GCF_008122165.1	Gorilla gorilla gorilla	3044855802
GCF_002880775.1	Pongo abelii	3065035716
GCA_002880775.3	Pongo abelii	3065035716
GCF_008728515.1	Papio anubis	2869804647
GCF_000955945.1	Cercocebus atys	2848246356
GCF_000409795.2	Chlorocebus sabaeus	2789639778
GCF_000951045.1	Mandrillus leucophaeus	3061992840
GCF_000364345.1	Macaca fascicularis	2946827162
GCF_000956065.1	Macaca nemestrina	2948703511
GCF_003339765.1	Macaca mulatta	2971314966
GCF_003255815.1	Theropithecus gelada	2889614139
GCF_000951035.1	Colobus angolensis palliatus	2970124662
GCF_009764315.1	Trachypithecus francoisi	2875554650
GCF_002776525.3	Piliocolobus tephrosceles	3037997551
GCF_001698545.1	Rhinopithecus bieti	2977058395
GCF_007565055.1	Rhinopithecus roxellana	3038460517
GCF_000952055.2	Aotus nancymaae	2861668348
GCF_001604975.1	Cebus imitator	2717703182
GCF_009761245.1	Sapajus apella	2729201088
GCF_009663435.1	Callithrix jacchus	2897807928
GCF_000235385.1	Saimiri boliviensis boliviensis	2608572064
GCF_000164805.1	Carlito syrichta	3453847770
GCF_000165445.2	Microcebus murinus	2487392024
GCF_000956105.1	Propithecus coquereli	2798135037
GCF_000181295.1	Otolemur garnettii	2519724550
GCF_000499845.1	Phaseolus vulgaris	521076696
GCA_000499845.1	Phaseolus vulgaris	521076696
GCA_001185155.1	Zostera marina	203913826
GCF_001876935.1	Asparagus officinalis	1187538024
GCA_001876935.1	Asparagus officinalis	1187538024
GCA_002786265.1	Apostasia shenzhenica	348733136
GCF_001605985.2	Dendrobium catenatum	1104107363
GCA_001605985.2	Dendrobium catenatum	1104107363
GCF_001263595.1	Phalaenopsis equestris	1064051384
GCF_000442705.1	Elaeis guineensis	1535021256
GCF_000413155.1	Phoenix dactylifera	555607186
GCF_001540865.1	Ananas comosus	381896302
GCF_000231095.1	Oryza brachyantha	259907595
GCA_005223365.2	Oryza meyeriana var. granulata	736774741
GCF_001433935.1	Oryza sativa Japonica Group	373795655
GCA_001433935.1	Oryza sativa Japonica Group	373795655
GCF_000005505.3	Brachypodium distachyon	271163419
GCA_000005505.4	Brachypodium distachyon	271163419
GCF_001957025.1	Aegilops tauschii subsp. tauschii	4327207513
GCA_900231445.1	Triticum turgidum subsp. durum	9964338633
GCA_007726485.1	Eragrostis curvula	603072269
GCF_000003195.3	Sorghum bicolor	708735318
GCA_000003195.3	Sorghum bicolor	708735318
GCF_902167145.1	Zea mays	2182075994
GCF_000263155.2	Setaria italica	405732883
GCA_000263155.2	Setaria italica	405732883
GCF_005286985.1	Setaria viridis	395731502
GCA_005286985.1	Setaria viridis	395731502
GCA_001633215.2	Dichanthelium oligosanthes	589166415
GCF_002211085.1	Panicum hallii	535889049
GCA_002211085.2	Panicum hallii	535889049
GCA_011114355.1	Carex littledalei	373852675
GCA_000818735.3	Ensete ventricosum	451279456
GCA_004837865.1	Musa balbisiana	492775286
GCF_000313855.2	Musa acuminata subsp. malaccensis	472231289
GCF_001305755.1	Equus asinus	2391034547
GCF_002863925.1	Equus caballus	2506949475
GCF_000696695.1	Equus przewalskii	2395937679
GCF_011064685.1	Spodoptera frugiperda	486271792
GCF_002706865.1	Spodoptera litura	438940887
GCA_002706865.2	Spodoptera litura	438940887
GCA_002192655.2	Mamestra configurata	571307853
GCF_002156985.1	Helicoverpa armigera	337072206
GCA_002156985.1	Helicoverpa armigera	337072206
GCA_002382865.1	Heliothis virescens	403154403
GCF_003590095.1	Trichoplusia ni	368211209
GCF_002892825.2	Ixodes scapularis	2081329876
GCF_902635505.1	Sarcophilus harrisii	3086657325
GCF_000002295.2	Monodelphis domestica	3598425998
GCF_002099425.1	Phascolarctos cinereus	3192565135
GCF_900497805.2	Vombatus ursinus	3486580222
GCF_000151265.2	Micromonas pusilla CCMP1545	21958260
GCA_000151265.1	Micromonas pusilla CCMP1545	21958260
GCA_002085665.2	Dermatophagoides farinae	91877446
GCF_001901225.1	Dermatophagoides pteronyssinus	70764025
GCA_002135145.1	Euroglyphus maynei	43424110
GCA_014595675.1	Sarcoptes scabiei	56576587
GCA_003675905.2	Leptotrombidium deliense	117319359
GCA_003675995.1	Dinothrombium tinctorium	180399227
GCF_000239435.1	Tetranychus urticae	90815494
GCA_002081605.1	Tropilaelaps mercedesae	352534912
GCF_002443255.1	Varroa destructor	368925819
GCF_002532875.1	Varroa jacobsoni	365585945
GCF_000255335.1	Galendromus occidentalis	151699350
GCF_003713205.1	Coffea eugenioides	699903961
GCF_003713225.1	Coffea arabica	1094291418
GCA_900059795.1	Coffea canephora	568611505
GCF_000143535.2	Botrytis cinerea B05.10	42630066
GCA_000143535.4	Botrytis cinerea B05.10	42630066
GCA_013398475.1	Asarcornis scutulata	1117983497
GCF_003850225.1	Anas platyrhynchos	1126159488
GCF_011077185.1	Oxyura jamaicensis	1147585764
GCF_000971095.1	Anser cygnoides domesticus	1119134887
GCF_013377495.1	Cygnus atratus	1122262644
GCF_009819795.1	Aythya fuligula	1126988109
GCA_000524645.1	Rhizoctonia solani AG-3 Rhs1AP	51705945
GCF_000328475.2	Ustilago maydis 521	19664356
GCA_000328475.2	Ustilago maydis 521	19664356
GCA_004379255.1	Salvia splendens	808915148
GCF_000698965.1	Struthio camelus australis	1225025301
GCA_000698965.1	Struthio camelus australis	1225025301
GCF_005870125.1	Lonchura striata domestica	1060252993
GCF_000315295.1	Pyrus x bretschneideri	508550595
GCA_008932095.1	Pyrus ussuriensis x Pyrus communis	510637391
GCF_006496715.1	Aedes albopictus	2538371206
GCF_002204515.2	Aedes aegypti	1278715314
GCA_002204515.1	Aedes aegypti	1278715314
GCF_000209185.1	Culex quinquefasciatus	579042118
GCA_000209185.1	Culex quinquefasciatus	579042118
GCA_013399615.1	Amazona guildingii	1133570109
GCA_001420675.1	Amazona aestiva	1129535839
GCF_000696875.1	Nestor notabilis	1053559886
GCA_000696875.1	Nestor notabilis	1053559886
GCF_004027225.2	Strigops habroptila	1148597545
GCA_013400635.1	Hypocryptadius cinnamomeus	854293167
GCA_013397095.1	Sterrhoptilus dennistouni	1050381639
GCA_007252995.1	Zosterops borbonicus	1213662640
GCA_013399795.1	Zosterops hypoxanthus	1051741454
GCF_902167405.1	Gadus morhua	669949713
GCF_000165345.1	Cryptosporidium parvum Iowa II	9102324
GCA_000165345.1	Cryptosporidium parvum Iowa II	9102324
GCF_009819705.1	Hippoglossus hippoglossus	596775069
GCF_013339905.1	Hippoglossus stenolepis	594127359
GCA_013339905.1	Hippoglossus stenolepis	594127359
GCF_002114115.1	Malus domestica	702961352
GCA_006547085.1	Malus baccata	674411566
GCF_003676395.1	Lagenorhynchus obliquidens	2334450779
GCF_000331955.2	Orcinus orca	2372903489
GCA_000331955.2	Orcinus orca	2372903489
GCF_006547405.1	Globicephala melas	2333854592
GCF_011762595.1	Tursiops truncatus	2378505825
GCA_013397595.1	Halcyon senegalensis	1137736700
GCA_013399875.1	Gymnorhina tibicen	1052262442
GCA_013400955.1	Drymodes brunneopygia	1058966521
GCA_013400315.1	Bombycilla garrulus	1032116443
GCA_013400175.1	Phainopepla nitens	1027439719
GCA_013397565.1	Ptilonorhynchus violaceus	1057848093
GCA_013398575.1	Certhia familiaris	1066430070
GCA_013400355.1	Certhia brachydactyla	1028791262
GCA_013397295.1	Polioptila caerulea	1038028908
GCA_013397245.1	Thryothorus ludovicianus	1031447271
GCA_013399935.1	Cinclus mexicanus	996999814
GCA_013398175.1	Climacteris rufus	1058972301
GCA_013397865.1	Struthidea cinerea	1042119318
GCA_013398955.1	Callaeas wilsoni	1047533504
GCA_013398055.1	Ifrita kowaldi	1041499962
GCA_013396485.1	Ptilorrhoa leucosticta	1110559233
GCA_013398375.1	Aphelocoma coerulescens	1060855343
GCA_013397755.1	Cnemophilus loriae	1043492295
GCF_000691975.1	Corvus brachyrhynchos	1091312783
GCA_000691975.1	Corvus brachyrhynchos	1091312783
GCF_000738735.2	Corvus cornix cornix	1042264234
GCF_009650955.1	Corvus moneduloides	1112734094
GCA_013400235.1	Oriolus oriolus	1038866468
GCA_013397115.1	Edolisoma coerulescens	1042448157
GCA_013399195.1	Dicrurus megarhynchus	1051520678
GCA_013397435.1	Erythrocercus mccallii	1030110820
GCA_013397975.1	Machaerirhynchus nigripectus	1044536230
GCA_013400585.1	Chloropsis cyanopogon	985401841
GCA_013390065.1	Chloropsis hardwickii	1054347212
GCA_013397155.1	Irena cyanogastra	1036547706
GCA_013397795.1	Orthonyx spaldingii	1034662073
GCA_013389985.1	Dryoscopus gambensis	992742094
GCA_013397015.1	Myiagra hebetior	1049898355
GCA_013397175.1	Platysteira castanea	1058888301
GCA_013397235.1	Lanius ludovicianus	1040379146
GCA_013396875.1	Vireo altiloquus	1064977253
GCA_013397815.1	Aleadryas rufinucha	1050107613
GCA_013397915.1	Daphoenositta chrysoptera	1033680849
GCA_013397775.1	Eulacestoma nigropectus	1040437550
GCA_013398115.1	Falcunculus frontatus	1042685034
GCA_013397055.1	Pachycephala philippinensis	1041722788
GCA_013397725.1	Rhagologus leucostigma	1045193615
GCA_013396775.1	Cephalopterus ornatus	1061560279
GCA_013399855.1	Oxyruncus cristatus	1062467484
GCA_013396655.1	Campylorhamphus procurvoides	1047499103
GCA_013401175.1	Xiphorhynchus elegans	1059658982
GCA_013390005.1	Calyptomena viridis	1056832477
GCA_013399895.1	Serilophus lunatus	1040370003
GCA_013396465.1	Smithornis capensis	1061320296
GCA_013399695.1	Formicarius rufipectus	1044275471
GCA_013396735.1	Grallaria varia	1056033657
GCA_013397465.1	Furnarius figulus	1020012445
GCA_013396755.1	Sclerurus mexicanus	1046918217
GCA_013398855.1	Mohoua ochrocephala	1038537151
GCA_013397895.1	Origma solitaria	1033410747
GCA_013397935.1	Dasyornis broadbenti	1024798037
GCA_013397955.1	Grantiella picta	1014521746
GCA_013398075.1	Notiomystis cincta	1025225744
GCA_013397995.1	Malurus elegans	1013601814
GCA_013400915.1	Pardalotus punctatus	1032444361
GCA_013400975.1	Atrichornis clamosus	1047502076
GCA_013396355.1	Menura novaehollandiae	1060480557
GCA_013397315.1	Donacobius atricapilla	1054188209
GCA_013397375.1	Toxostoma redivivum	1032473302
GCF_000695815.1	Acanthisitta chloris	1035876403
GCA_000695815.1	Acanthisitta chloris	1035876403
GCA_013398595.1	Cercotrichas coryphoeus	1029849930
GCA_013398635.1	Copsychus sechellarum	1052094435
GCF_000247815.1	Ficedula albicollis	1118326800
GCA_000247815.2	Ficedula albicollis	1118326800
GCA_013397395.1	Sinosuthora webbiana	1050295543
GCA_013399995.1	Oenanthe oenanthe	1001836003
GCA_013398205.1	Melospiza melodia	1061250996
GCA_013401375.1	Spizella passerina	1018792982
GCF_000385455.1	Zonotrichia albicollis	1052600561
GCA_013396995.1	Dicaeum eximium	1015048105
GCA_003676055.1	Chloebia gouldiae	1070785140
GCF_008822105.2	Taeniopygia guttata	1068971253
GCA_013398495.1	Vidua chalybeata	1073584019
GCA_013400395.1	Vidua macroura	1024457306
GCF_007115625.1	Serinus canaria	1071638426
GCA_013398455.1	Loxia curvirostra	1028271095
GCA_013396895.1	Loxia leucoptera	1027807383
GCA_013401095.1	Passerina amoena	1068852817
GCA_013398405.1	Pheucticus melanocephalus	1048530562
GCA_013398835.1	Emberiza fucata	1032579516
GCA_013397715.1	Calcarius ornatus	1056295845
GCA_013400575.1	Peucedramus taeniatus	1037528998
GCA_013397555.1	Urocynchramus pylzowi	1030914293
GCA_013397845.1	Melanocharis versteri	1030540361
GCA_013397355.1	Motacilla alba	1043123529
GCA_013399835.1	Leptocoma aspasia	1035751609
GCA_013398275.1	Promerops cafer	1043743207
GCA_013398535.1	Agelaius phoeniceus	1086309140
GCA_013399035.1	Quiscalus mexicanus	1041398572
GCA_013399655.1	Setophaga kirtlandii	1045879602
GCA_013398015.1	Oreocharis arfaki	1039561598
GCA_013399945.1	Ploceus nigricollis	1035454922
GCA_013400715.1	Prunella fulvescens	1044257540
GCA_013398875.1	Prunella himalayana	1024611247
GCA_013400695.1	Neodrepanis coruscans	1024462016
GCA_013400775.1	Chaetops frenatus	1065444583
GCA_013390045.1	Picathartes gymnocephalus	1046995276
GCF_009829145.1	Chiroxiphia lanceolata	1089631598
GCF_003945725.1	Corapipo altera	1095745976
GCF_001604755.1	Lepidothrix coronata	1079577334
GCF_001715985.3	Manacus vitellinus	1072328541
GCF_003984885.1	Neopelma chrysocephalum	1142796179
GCF_003945595.1	Pipra filicauda	1110963465
GCA_013399295.1	Piprites chloris	1054003917
GCA_013390025.1	Pitta sordida	1088830872
GCA_013397075.1	Rhabdornis inornatus	1038144357
GCA_013396525.1	Chaetorhynchus papuensis	1045122515
GCA_013399225.1	Rhipidura dahli	1019433115
GCA_013400255.1	Sitta europaea	1020783426
GCA_013390105.1	Tichodroma muraria	910679850
GCA_013400855.1	Buphagus erythrorhynchus	1040192226
GCA_013397325.1	Leucopsar rothschildi	1019064604
GCF_001447265.1	Sturnus vulgaris	1036755994
GCA_013389925.1	Aegithalos caudatus	1013845238
GCA_013400515.1	Erpornis zantholeuca	1013967273
GCA_013399915.1	Illadopsis cleaveri	1054200279
GCA_013400655.1	Mystacornis crossleyi	1116797458
GCA_013400675.1	Oxylabes madagascariensis	1199250113
GCA_013401195.1	Pomatorhinus ruficollis	1065047492
GCA_013400735.1	Pomatostomus ruficeps	1020560999
GCA_013401235.1	Pteruthius melanotis	1043915671
GCA_013398795.1	Elachura formosa	1013707244
GCA_013398615.1	Brachypodius atriceps	906727256
GCA_013400495.1	Nicator chloris	1040737262
GCA_013400435.1	Pycnonotus jocosus	1024591993
GCA_013400215.1	Cisticola juncidis	1016620075
GCA_013398995.1	Alaudala cheleensis	1069224903
GCA_013400445.1	Leiothrix lutea	1058758629
GCA_013400155.1	Locustella ochotensis	1039556136
GCA_013398685.1	Acrocephalus arundinaceus	1184245996
GCA_013401135.1	Cettia cetti	1051752767
GCA_013400075.1	Hippolais icterina	1048398027
GCA_013397195.1	Hylia prasina	1029027164
GCA_013399515.1	Sylvietta virens	1028027743
GCA_013398035.1	Panurus biarmicus	919078602
GCA_013396955.1	Regulus satrapa	1011445235
GCA_013400275.1	Rhadina sibilatrix	1045321485
GCA_013401035.1	Horornis vulcanius	1223573813
GCA_003692655.1	Hirundo rustica rustica	1213743879
GCF_901933205.1	Camarhynchus parvulus	1051609828
GCF_000277835.1	Geospiza fortis	1065292181
GCA_013398715.1	Nesospiza acunhae	1055288411
GCA_013396575.1	Rhodinocichla rosea	1031972585
GCA_013400415.1	Scytalopus superciliaris	1061776118
GCA_013398505.1	Rhegmatorhina hoffmannsi	951650392
GCA_013396695.1	Sakesphorus luctuosus	1080150879
GCF_009819885.1	Catharus ustulatus	1131616430
GCA_013398975.1	Catharus fuscescens	1041802491
GCA_013186435.1	Turdus rufiventris	1046948833
GCA_013399455.1	Anthoscopus minutus	978848727
GCF_002901205.1	Cyanistes caeruleus	1186980630
GCF_001522545.3	Parus major	1020293992
GCA_001522545.3	Parus major	1020293992
GCF_000331425.1	Pseudopodoces humilis	1042980823
GCF_003031625.1	Empidonax traillii	1123485537
GCA_013397495.1	Mionectes macconnelli	1042002978
GCA_013397415.1	Neopipo cinnamomea	1046027905
GCA_013397825.1	Onychorhynchus coronatus	1072513727
GCA_013397135.1	Pachyramphus minor	1054898176
GCA_013398745.1	Sapayoa aenigma	1015910493
GCA_013396555.1	Tachuris rubrigastra	1059681690
GCA_013399735.1	Tyrannus savana	1055499921
GCF_000003025.6	Sus scrofa	2501895775
GCF_000715135.1	Nicotiana tabacum	3642884816
GCF_001879085.1	Nicotiana attenuata	2365682703
GCA_001879085.1	Nicotiana attenuata	2365682703
GCF_000390325.2	Nicotiana tomentosiformis	1688310576
GCF_000393655.1	Nicotiana sylvestris	2221831232
GCF_000471905.2	Amborella trichopoda	706332640
GCA_000471905.1	Amborella trichopoda	706332640
GCA_009905375.1	Apium graveolens	3332577507
GCF_001625215.1	Daucus carota subsp. sativus	421101997
GCA_001625215.1	Daucus carota subsp. sativus	421101997
GCA_009363875.1	Mikania micrantha	1790643622
GCF_002127325.2	Helianthus annuus	3009595538
GCA_002127325.2	Helianthus annuus	3009595538
GCF_001531365.1	Cynara cardunculus var. scolymus	725197765
GCA_001531365.1	Cynara cardunculus var. scolymus	725197765
GCF_002870075.1	Lactuca sativa	2384036052
GCA_002870075.2	Lactuca sativa	2391062152
GCA_902860255.1	Lactuca saligna	2165762035
GCA_008638375.1	Nyssa sinensis	1001447681
GCA_014362265.1	Actinidia rufa	647239177
GCA_014282245.1	Rhododendron simsii	527682226
GCA_009746105.1	Rhododendron williamsianum	532293122
GCF_004153795.1	Camellia sinensis	3105212962
GCA_004153795.2	Camellia sinensis var. sinensis	2863254423
GCA_001598015.1	Dorcoceras hygrometricum	1521360707
GCA_000441915.1	Genlisea aurea	43357795
GCF_002742605.1	Olea europaea var. sylvestris	1140989389
GCA_008636005.1	Striga asiatica	471563096
GCF_000504015.1	Erythranthe guttata	321641293
GCA_000504015.1	Erythranthe guttata	321641293
GCF_000512975.1	Sesamum indicum	274906174
GCA_002762385.1	Handroanthus impetiginosus	503289430
GCA_003260385.1	Cuscuta australis	262630465
GCF_001879475.1	Ipomoea nil	734803190
GCA_001879475.1	Ipomoea nil	734803190
GCF_003576645.1	Ipomoea triloba	461827428
GCA_002271895.2	Capsicum chinense	3070910353
GCF_000710875.1	Capsicum annuum	2935215852
GCA_002271885.2	Capsicum baccatum	3215610539
GCF_000226075.1	Solanum tuberosum	705779115
GCA_006013705.1	Solanum chilense	913688469
GCF_001406875.1	Solanum pennellii	926426464
GCF_000188115.4	Solanum lycopersicum	827747456
GCF_000511025.2	Beta vulgaris subsp. vulgaris	566181630
GCA_000511025.2	Beta vulgaris subsp. vulgaris	566181630
GCF_002007265.1	Spinacia oleracea	869795571
GCF_001683475.1	Chenopodium quinoa	1333398936
GCA_013401445.1	Tripterygium wilfordii	348533228
GCF_000004075.3	Cucumis sativus	224801081
GCA_000004075.3	Cucumis sativus	224801081
GCF_000313045.1	Cucumis melo	374772472
GCF_002738365.1	Cucurbita moschata	269943085
GCF_002806865.1	Cucurbita pepo subsp. pepo	260371926
GCF_002738345.1	Cucurbita maxima	271413401
GCF_001995035.1	Momordica charantia	285613949
GCA_014851425.1	Senna tora	526356977
GCF_004799145.1	Prosopis alba	707161903
GCF_000817695.2	Arachis duranensis	1084261490
GCF_000816755.2	Arachis ipaensis	1353504219
GCF_003086295.2	Arachis hypogaea	2556916893
GCF_001865875.1	Lupinus angustifolius	609203021
GCA_001865875.1	Lupinus angustifolius	609203021
GCA_010261695.1	Lupinus albus	558896430
GCF_000331145.1	Cicer arietinum	530768543
GCF_000219495.3	Medicago truncatula	412800391
GCA_000219495.2	Medicago truncatula	412800391
GCA_003490085.1	Trifolium medium	492653238
GCA_001742945.1	Trifolium subterraneum	471834188
GCF_003935025.1	Abrus precatorius	347230236
GCF_000340665.1	Cajanus cajan	592816859
GCA_000340665.1	Cajanus cajan	592816859
GCF_000004515.5	Glycine max	978491270
GCA_000004515.4	Glycine max	978491270
GCF_004193775.1	Glycine soja	1013211804
GCA_004193775.2	Glycine soja	1013211804
GCA_003370565.1	Mucuna pruriens	397042285
GCA_004329165.1	Spatholobus suberectus	798470440
GCF_001190045.1	Vigna angularis	466744453
GCA_001190045.1	Vigna angularis	466744453
GCF_004118075.1	Vigna unguiculata	518914349
GCF_000741045.1	Vigna radiata var. radiata	463085359
GCA_003952965.2	Morella rubra	313008583
GCF_002906115.1	Quercus suber	953298670
GCA_002906115.1	Quercus suber	953298670
GCF_001633185.1	Quercus lobata	846070421
GCA_006937295.1	Carpinus fangiana	381948906
GCF_001411555.2	Juglans regia	572786133
GCA_001411555.2	Juglans regia	572786133
GCF_000151685.1	Ricinus communis	350458699
GCA_000151685.2	Ricinus communis	350458699
GCF_000696525.1	Jatropha curcas	318363250
GCA_000696525.1	Jatropha curcas	318363250
GCF_001659605.1	Manihot esculenta	582117524
GCA_001659605.1	Manihot esculenta	582117524
GCF_001654055.1	Hevea brasiliensis	1373365927
GCF_000002775.4	Populus trichocarpa	434132815
GCA_000002775.3	Populus trichocarpa	434132815
GCF_000495115.1	Populus euphratica	495875768
GCF_005239225.1	Populus alba	415990855
GCA_005239225.1	Populus alba	415990855
GCA_009078335.1	Salix brachista	338822942
GCA_001972305.1	Cephalotus follicularis	1614517073
GCF_000826755.1	Ziziphus jujuba	437753511
GCA_007844105.2	Rhamnella rubrinervis	245347936
GCF_900626175.2	Cannabis sativa	875732047
GCA_002914805.1	Parasponia andersonii	475834238
GCA_002914845.1	Trema orientale	387958189
GCF_000414095.1	Morus notabilis	320378613
GCA_000414095.2	Morus notabilis	320378613
GCF_902201215.1	Prunus dulcis	227599157
GCA_902201215.1	Prunus dulcis	227599157
GCA_903112645.1	Prunus armeniaca	215952222
GCF_000346735.1	Prunus mume	233872527
GCF_000346465.2	Prunus persica	227411381
GCA_000346465.2	Prunus persica	227411381
GCF_002207925.1	Prunus avium	272361615
GCF_000184155.1	Fragaria vesca subsp. vesca	214217322
GCF_002994745.1	Rosa chinensis	513854168
GCA_002994745.2	Rosa chinensis	515118979
GCF_000463585.1	Tarenaya hassleriana	249929577
GCA_902206195.3	Arabis nemorensis	192127358
GCA_003260655.2	Brassica cretica	332349879
GCF_000309985.2	Brassica rapa	352829610
GCF_000686985.2	Brassica napus	975804240
GCF_000695525.1	Brassica oleracea var. oleracea	488593889
GCF_000801105.1	Raphanus sativus	426202243
GCF_000004255.2	Arabidopsis lyrata subsp. lyrata	206667935
GCA_000004255.1	Arabidopsis lyrata subsp. lyrata	206667935
GCF_000633955.1	Camelina sativa	641356059
GCF_000375325.1	Capsella rubella	133063876
GCA_000375325.1	Capsella rubella	133063876
GCA_902728155.2	Microthlaspi erraticum	170422779
GCF_000478725.1	Eutrema salsugineum	243110105
GCA_000478725.1	Eutrema salsugineum	243110105
GCF_000150535.2	Carica papaya	369781828
GCF_002168275.1	Herrania umbratica	234039246
GCF_000208745.1	Theobroma cacao	324719311
GCA_001974805.1	Corchorus capsularis	317178409
GCA_001974825.1	Corchorus olitorius	334911943
GCF_002303985.1	Durio zibethinus	715230256
GCF_000987745.1	Gossypium hirsutum	2188311125
GCA_013487665.1	Gossypium aridum	739119247
GCA_013677265.1	Gossypium armourianum	780950899
GCA_005393395.2	Gossypium australe	1743386794
GCA_007990325.1	Gossypium darwinii	2182957963
GCA_013677245.1	Gossypium davidsonii	704223819
GCA_013467495.1	Gossypium gossypioides	664724314
GCA_013677255.1	Gossypium harknessii	732154658
GCA_013677235.1	Gossypium klotzschianum	670958353
GCA_013511315.1	Gossypium laxum	833895178
GCA_013467485.1	Gossypium lobatum	744535494
GCA_007990455.1	Gossypium mustelinum	2315094184
GCF_000327365.1	Gossypium raimondii	761405269
GCA_000327365.1	Gossypium raimondii	761405269
GCA_013677275.1	Gossypium schwendimanii	729428757
GCA_007990485.1	Gossypium tomentosum	2193557323
GCA_013467465.1	Gossypium trilobum	655376848
GCA_008761655.1	Gossypium barbadense	2195804943
GCF_000612285.1	Gossypium arboreum	1694437502
GCA_006381635.2	Hibiscus syriacus	1826769743
GCF_007655135.1	Punica granatum	320335647
GCF_000612305.1	Eucalyptus grandis	691269672
GCA_000612305.1	Eucalyptus grandis	691269672
GCF_900635035.1	Rhodamnia argentea	414815504
GCF_900635055.1	Syzygium oleosum	431290611
GCF_000493195.1	Citrus x clementina	301364702
GCA_000493195.1	Citrus x clementina	301364702
GCA_002897195.1	Citrus unshiu	359652061
GCF_000317415.1	Citrus sinensis	327669411
GCA_008009225.1	Acer yangbiense	664928911
GCF_008641045.1	Pistacia vera	671119336
GCF_004353265.1	Vitis riparia	500105807
GCF_000003745.3	Vitis vinifera	485262630
GCA_000003745.2	Vitis vinifera	485326422
GCA_003546025.1	Cinnamomum micranthum f. kanehirae	730416403
GCF_000365185.1	Nelumbo nucifera	804484421
GCA_000365185.2	Nelumbo nucifera	804484421
GCA_002738505.1	Aquilegia coerulea	301979693
GCA_013358455.1	Thalictrum thalictroides	243091176
GCA_014058105.1	Kingdonia uniflora	1004558319
GCA_002174775.1	Macleaya cordata	377833576
GCF_003573695.1	Papaver somniferum	2715377404
GCA_003573695.1	Papaver somniferum	2715377404
GCF_008831285.1	Nymphaea colorata	408396728
GCA_011799765.1	Nymphaea thermarum	368003157
GCF_003589595.1	Hyposmocoma kahamanoa	731440758
GCF_009731565.1	Danaus plexippus plexippus	248676414
GCF_902806685.1	Maniola hyperantus	408137179
GCF_900239965.1	Bicyclus anynana	475399557
GCF_002938995.1	Vanessa tameamea	357124929
GCF_000836235.1	Papilio xuthus	243890167
GCF_000836215.1	Papilio polytes	227005758
GCF_001298355.1	Papilio machaon	278421261
GCA_001298355.1	Papilio machaon	278421261
GCA_900199415.2	Leptidea sinapis	642750272
GCF_001856805.1	Pieris rapae	245871251
GCF_000262585.1	Manduca sexta	419412261
GCF_000151625.1	Bombyx mori	481803763
GCF_003987935.1	Bombyx mandarina	398573003
GCA_001266575.1	Operophtera brumata	638207720
GCA_902825455.1	Arctia plantaginis	577993050
GCA_004000445.1	Chilo suppressalis	824354176
GCF_004193835.1	Ostrinia furnacalis	437279933
GCF_003640425.2	Galleria mellonella	401899506
GCF_001186105.1	Amyelois transitella	406468287
GCA_005406025.1	Eumeta japonica	727118372
GCF_000330985.1	Plutella xylostella	393454548
GCF_000500325.1	Leptinotarsa decemlineata	641992784
GCF_003013835.1	Diabrotica virgifera virgifera	2418073815
GCA_900659725.1	Callosobruchus maculatus	1007816681
GCF_000390285.2	Anoplophora glabripennis	706952781
GCF_001937115.1	Aethina tumida	234344249
GCF_000355655.1	Dendroctonus ponderosae	252847629
GCA_000355655.1	Dendroctonus ponderosae	252847629
GCF_002938485.1	Sitophilus oryzae	770550206
GCA_004193795.1	Asbolus verrucosus	249608069
GCF_000002335.3	Tribolium castaneum	165928604
GCA_000002335.3	Tribolium castaneum	165928604
GCF_000699045.2	Agrilus planipennis	353056831
GCA_011009095.1	Ignelater luminosus	842898625
GCA_013368075.1	Lamprigera yunnana	1052929944
GCF_008802855.1	Photinus pyralis	471511253
GCA_008802855.1	Photinus pyralis	471511253
GCA_013368085.1	Abscondita terminalis	499652588
GCF_000648695.1	Onthophagus taurus	267079363
GCF_001412225.1	Nicrophorus vespilloides	195273382
GCF_003426905.1	Ctenocephalides felis	775452550
GCF_003285725.1	Scaptodrosophila lebanonensis	247077949
GCF_011750605.1	Drosophila busckii	118492362
GCF_009650485.1	Drosophila albomicans	165830429
GCF_004354385.1	Drosophila innubila	167978031
GCF_003285905.1	Drosophila hydei	153741574
GCF_001654025.1	Drosophila arizonae	141386800
GCF_000005175.2	Drosophila mojavensis	193826310
GCA_000005175.1	Drosophila mojavensis	193826310
GCF_001654015.2	Drosophila navojoa	147357603
GCA_001654015.2	Drosophila navojoa	147357603
GCF_003285875.2	Drosophila novamexicana	177223868
GCF_003285735.1	Drosophila virilis	189443829
GCF_000005155.2	Drosophila grimshawi	200467819
GCA_000005155.1	Drosophila grimshawi	200467819
GCF_003285975.2	Drosophila ananassae	217108776
GCF_000236285.1	Drosophila bipectinata	167263958
GCF_000224195.1	Drosophila elegans	171267669
GCF_000236325.1	Drosophila eugracilis	156942009
GCF_000220665.1	Drosophila ficusphila	152439475
GCF_003286155.1	Drosophila erecta	146538397
GCF_004382145.1	Drosophila mauritiana	152298302
GCF_004382195.1	Drosophila sechellia	154170815
GCF_000754195.2	Drosophila simulans	124948802
GCA_000754195.3	Drosophila simulans	124948802
GCF_000005975.2	Drosophila yakuba	165693946
GCA_000005975.1	Drosophila yakuba	165693946
GCF_000224215.1	Drosophila kikkawai	164292578
GCF_002093755.1	Drosophila serrata	198035861
GCF_000236305.1	Drosophila rhopaloa	197375704
GCF_000233415.1	Drosophila biarmipes	169378599
GCF_000472105.1	Drosophila suzukii	232923092
GCF_000224235.1	Drosophila takahashii	182106768
GCF_900245975.1	Drosophila guanche	140632981
GCA_900245975.1	Drosophila guanche	140632981
GCF_002217835.1	Drosophila obscura	181868570
GCF_008121235.1	Drosophila subobscura	126232139
GCF_003369915.1	Drosophila miranda	287096000
GCF_003286085.1	Drosophila persimilis	195512972
GCF_009870125.1	Drosophila pseudoobscura	163266851
GCA_009870125.2	Drosophila pseudoobscura	163266851
GCF_000005925.1	Drosophila willistoni	235516348
GCA_000005925.1	Drosophila willistoni	235516348
GCF_000347755.3	Ceratitis capitata	436474819
GCF_000789215.1	Bactrocera dorsalis	414968693
GCF_001853355.1	Bactrocera latifrons	462489382
GCF_000806345.1	Zeugodacus cucurbitae	374804520
GCF_013731165.1	Rhagoletis pomonella	1223288327
GCF_001687245.1	Rhagoletis zephyria	1113962544
GCF_000371365.1	Musca domestica	750403944
GCF_001015335.1	Stomoxys calcitrans	971188624
GCF_000699065.1	Lucilia cuprina	378274262
GCA_005959815.1	Sarcophaga bullata	476287247
GCF_009176525.2	Contarinia nasturtii	185885008
GCA_900005825.1	Clunio marinus	85491412
GCA_000441895.2	Anopheles sinensis	220777669
GCF_013141755.1	Anopheles stephensi	243460342
GCF_000005575.2	Anopheles gambiae str. PEST	265011681
GCA_000005575.1	Anopheles gambiae str. PEST	265011681
GCF_013758885.1	Anopheles albimanus	172602732
GCA_000211455.3	Anopheles darlingi	136935538
GCF_000341935.1	Cephus cinctus	162226239
GCA_000341935.1	Cephus cinctus	162226239
GCF_000612105.2	Orussus abietinus	186398216
GCF_000344095.2	Athalia rosae	155841210
GCF_001263575.1	Neodiprion lecontei	239677193
GCF_001652005.1	Ceratina calcarata	199936949
GCF_001442555.1	Apis cerana	228315917
GCF_000469605.1	Apis dorsata	230340171
GCF_003254395.2	Apis mellifera	225234541
GCF_000184785.3	Apis florea	228997396
GCF_000214255.1	Bombus terrestris	248654244
GCF_011952205.1	Bombus bifarius	266784621
GCF_011952275.1	Bombus vancouverensis nearcticus	282133710
GCF_011952255.1	Bombus vosnesenskii	275577952
GCF_000188095.3	Bombus impatiens	246856484
GCF_001263275.1	Habropoda laboriosa	296954667
GCA_001263275.1	Habropoda laboriosa	296954667
GCF_001483705.1	Eufriesea mexicana	596278454
GCA_001483705.1	Eufriesea mexicana	596278454
GCA_011392965.1	Frieseomelitta varia	275421029
GCA_001276565.1	Melipona quadrifasciata	256302695
GCF_003710045.1	Nomia melanderi	325881203
GCF_001272555.1	Dufourea novaeangliae	279505983
GCA_001272555.1	Dufourea novaeangliae	279505983
GCF_011865705.1	Megalopta genalis	390114368
GCF_000220905.1	Megachile rotundata	272660569
GCF_012274295.1	Osmia lignaria	177071571
GCF_004153925.1	Osmia bicornis bicornis	210591136
GCF_000217595.1	Linepithema humile	219500750
GCF_003672135.1	Ooceraea biroi	223876465
GCA_003672135.1	Ooceraea biroi	223876465
GCF_003227725.1	Camponotus floridanus	284009182
GCF_003651465.1	Formica exsecta	277633851
GCA_001045655.1	Lasius niger	236236391
GCF_005281655.1	Nylanderia fulva	375107333
GCA_005281655.1	Nylanderia fulva	375107333
GCF_000204515.1	Acromyrmex echinatior	295944863
GCA_000204515.1	Acromyrmex echinatior	295944863
GCF_001594065.1	Cyphomyrmex costatus	300316566
GCA_001594065.1	Cyphomyrmex costatus	300316566
GCF_000143395.1	Atta cephalotes	317671980
GCF_001594045.1	Atta colombica	291257934
GCA_001594045.1	Atta colombica	291257934
GCF_001594075.1	Trachymyrmex cornetzi	369438293
GCA_001594075.1	Trachymyrmex cornetzi	369438293
GCF_001594115.1	Trachymyrmex septentrionalis	291747019
GCA_001594115.1	Trachymyrmex septentrionalis	291747019
GCF_001594055.1	Trachymyrmex zeteki	267973152
GCA_001594055.1	Trachymyrmex zeteki	267973152
GCF_000956235.1	Wasmannia auropunctata	324120201
GCF_003070985.1	Temnothorax curvispinosus	303539295
GCA_004794745.1	Temnothorax longispinosus	260681563
GCF_000187915.1	Pogonomyrmex barbatus	235645958
GCF_003260585.2	Monomorium pharaonis	259040147
GCF_000188075.2	Solenopsis invicta	398979080
GCF_000949405.1	Vollenhovia emeryi	287900827
GCF_001313825.1	Dinoponera quadriceps	259665865
GCF_003227715.1	Harpegnathos saltator	334536844
GCF_010583005.1	Odontomachus brunneus	393036571
GCF_002006095.1	Pseudomyrmex gracilis	282776121
GCF_014083535.2	Vespa mandarinia	247710421
GCA_014466195.1	Vespula germanica	178197338
GCA_014466185.1	Vespula vulgaris	176272557
GCA_014466175.1	Vespula pensylvanica	179370016
GCF_001465965.1	Polistes dominula	208026220
GCF_001313835.1	Polistes canadensis	211202212
GCF_000648655.2	Copidosoma floridanum	553956141
GCF_000503995.1	Ceratosolen solmsi marchali	277059195
GCF_009193385.2	Nasonia vitripennis	297309692
GCA_002249905.1	Trichomalopsis sarcophagae	236426377
GCA_902806795.1	Trichogramma brassicae	235386796
GCF_000599845.2	Trichogramma pretiosum	187641947
GCF_010883055.1	Belonocnema kinseyi	1538686255
GCF_013357705.1	Chelonus insularis	135730493
GCF_000572035.2	Microplitis demolitor	241190213
GCF_001412515.2	Diachasma alloeum	384371871
GCA_001412515.3	Diachasma alloeum	384371871
GCF_000806365.1	Fopius arisanus	153631861
GCF_000757685.1	Nilaparvata lugens	1140786310
GCF_000648675.2	Cimex lectularius	510833625
GCA_902806785.1	Nesidiocoris tenuis	355120802
GCA_009739505.2	Apolygus lucorum	1023618409
GCF_000696795.2	Halyomorpha halys	998224378
GCA_000696795.3	Halyomorpha halys	1150087594
GCF_004010815.1	Aphis gossypii	294262857
GCA_009835225.1	Aphis craccivora	318873360
GCA_009761285.1	Aphis glycines	308063827
GCF_002803265.2	Melanaphis sacchari	300271876
GCF_003676215.2	Rhopalosiphum maidis	326023155
GCF_005508785.1	Acyrthosiphon pisum	541120603
GCF_001186385.1	Diuraphis noxia	395057805
GCF_001856785.1	Myzus persicae	347296088
GCF_003268045.1	Sipha flava	353179758
GCA_902439185.1	Cinara cedri	396042769
GCF_000475195.1	Diaphorina citri	485705082
GCF_001854935.1	Bemisia tabaci	615001830
GCF_000006295.1	Pediculus humanus corporis	110781312
GCA_000006295.1	Pediculus humanus corporis	110781312
GCF_000697945.2	Frankliniella occidentalis	274974745
GCA_000697945.4	Frankliniella occidentalis	415771118
GCF_012932325.1	Thrips palmi	237830083
GCA_003018175.1	Blattella germanica	2037297555
GCF_000696155.1	Zootermopsis nevadensis	485009472
GCA_000696155.1	Zootermopsis nevadensis	485009472
GCF_002891405.2	Cryptotermes secundus	1018932804
GCA_002891405.2	Cryptotermes secundus	1018932804
GCA_013340265.1	Coptotermes formosanus	875711502
GCA_011170035.1	Teleogryllus occipitalis	1933831998
GCA_000507165.2	Ephemera danica	474347418
GCA_902829235.1	Cloeon dipterum	180286980
GCF_000240135.3	Fusarium graminearum PH-1	36458046
GCA_000240135.3	Fusarium graminearum PH-1	36458046
GCF_000001905.1	Loxodonta africana	3196721236
GCF_012393455.1	Halichoerus grypus	2338243510
GCF_000349705.1	Leptonychotes weddellii	3156886159
GCF_011800145.1	Mirounga leonina	2417303335
GCA_011800145.1	Mirounga leonina	2417303335
GCF_002201575.1	Neomonachus schauinslandi	2400917536
GCF_004348235.1	Phoca vitulina	2363579318
GCF_000313135.1	Acanthamoeba castellanii str. Neff	42019824
GCA_000313135.1	Acanthamoeba castellanii str. Neff	42019824
GCF_000300575.1	Agaricus bisporus var. bisporus H97	30233745
GCF_000696425.1	Galeopterus variegatus	3187643824
GCF_000292845.1	Ochotona princeps	2229824103
GCF_000003625.3	Oryctolagus cuniculus	2737445565
GCF_003426925.1	Urocitellus parryii	2520505282
GCF_000236235.1	Ictidomys tridecemlineatus	2478393770
GCF_001458135.1	Marmota marmota marmota	2510587379
GCA_014533835.1	Marmota monax	2736966332
GCF_003676075.2	Marmota flaviventris	2581339348
GCF_001984765.1	Castor canadensis	2518306565
GCF_000151885.1	Dipodomys ordii	2236368823
GCF_012274545.1	Fukomys damarensis	2334358650
GCF_000247695.1	Heterocephalus glaber	2618188253
GCF_000151735.1	Cavia porcellus	2723202840
GCF_000276665.1	Chinchilla lanigera	2390852391
GCF_000260255.1	Octodon degus	2995872505
GCF_000280705.1	Jaculus jaculus	2835233679
GCF_000317375.1	Microtus ochrogaster	2287340943
GCF_000223135.1	Cricetulus griseus	2399770464
GCA_000223135.1	Cricetulus griseus	2399770464
GCF_000349665.1	Mesocricetus auratus	2504908775
GCF_000500345.1	Peromyscus maniculatus bairdii	2630541020
GCF_004664715.1	Peromyscus leucopus	2474055010
GCA_001675575.1	Neotoma lepida	2353855022
GCF_002204375.1	Meriones unguiculatus	2523107715
GCF_004785775.1	Grammomys surdaster	2412664998
GCF_011762505.1	Arvicanthis niloticus	2496761438
GCF_900095145.1	Mus pahari	2475012951
GCF_900094665.1	Mus caroli	2553112587
GCF_008632895.1	Mastomys coucha	2507168619
GCF_011064425.1	Rattus rattus	2382770976
GCF_000001895.5	Rattus norvegicus	2870167880
GCA_000001895.4	Rattus norvegicus	2870167880
GCF_000622305.1	Nannospalax galili	3061408210
GCF_000334495.1	Tupaia chinensis	2846580235
GCA_000334495.1	Tupaia chinensis	2846580235
GCF_000325575.1	Pteropus alecto	1985958707
GCA_000325575.1	Pteropus alecto	1985958707
GCF_000151845.1	Pteropus vampyrus	2198284804
GCF_014176215.1	Rousettus aegyptiacus	1893602072
GCA_014176215.1	Rousettus aegyptiacus	1893602072
GCF_000308155.1	Eptesicus fuscus	2026629342
GCF_001595765.1	Miniopterus natalensis	1803099001
GCF_000412655.1	Myotis brandtii	2107242811
GCA_000412655.1	Myotis brandtii	2107242811
GCF_000147115.1	Myotis lucifugus	2034575300
GCF_000327345.1	Myotis davidii	2059799708
GCA_000327345.1	Myotis davidii	2059799708
GCA_014108235.1	Myotis myotis	2002780556
GCA_014108245.1	Pipistrellus kuhlii	1775688541
GCA_014108415.1	Molossus molossus	2315568481
GCF_001890085.1	Hipposideros armiger	2236564388
GCF_002940915.1	Desmodus rotundus	2063791738
GCF_004126475.2	Phyllostomus discolor	2108832841
GCF_004115265.1	Rhinolophus ferrumequinum	2075768562
GCF_002007445.1	Ailuropoda melanoleuca	2444060653
GCF_003584765.1	Ursus arctos horribilis	2328642862
GCF_000687225.1	Ursus maritimus	2301362327
GCF_012295265.1	Canis lupus dingo	2398209015
GCF_000002285.3	Canis lupus familiaris	2410960148
GCF_003160815.1	Vulpes vulpes	2421551259
GCF_003265705.1	Callorhinus ursinus	2706852204
GCF_004028035.1	Eumetopias jubatus	2418246527
GCF_009762305.2	Zalophus californianus	2409668595
GCF_000321225.1	Odobenus rosmarus divergens	2400133628
GCF_002288905.1	Enhydra lutris kenyoni	2455260235
GCF_010015895.1	Lontra canadensis	2405748306
GCA_900006375.2	Gulo gulo	2423180524
GCF_009829155.1	Mustela erminea	2445200799
GCF_000215625.1	Mustela putorius furo	2410863155
GCF_003709585.1	Acinonyx jubatus	2384834280
GCF_000181335.3	Felis catus	2521846836
GCF_007474595.2	Lynx canadensis	2407810255
GCA_900661375.1	Lynx pardinus	2413208909
GCF_003327715.1	Puma concolor	2432949531
GCF_001857705.1	Panthera pardus	2578002243
GCF_000464555.1	Panthera tigris altaica	2391065193
GCA_008692635.1	Crocuta crocuta	2348360376
GCF_006229205.1	Suricata suricatta	2353578744
GCF_000754665.1	Bison bison bison	2828015366
GCF_003121395.1	Bubalus bubalis	2655764417
GCF_002263795.1	Bos taurus	2715837454
GCF_003369695.1	Bos indicus x Bos taurus	2680953056
GCF_000298355.1	Bos mutus	2645145588
GCA_000298355.1	Bos mutus	2645145588
GCF_000247795.1	Bos indicus	2673949103
GCF_001704415.1	Capra hircus	2922796603
GCF_002742125.1	Ovis aries	2869897780
GCA_008782695.1	Muntiacus muntjak	2573529099
GCA_008787405.2	Muntiacus reevesi	2579575442
GCF_002102435.1	Odocoileus virginianus texanus	2380489210
GCF_000803125.2	Camelus dromedarius	2169346739
GCA_000803125.3	Camelus dromedarius	2169346739
GCF_000767855.1	Camelus bactrianus	1992646609
GCF_009834535.1	Camelus ferus	2087077296
GCF_000164845.3	Vicugna pacos	2119600897
GCA_008795845.1	Balaenoptera physalus	2462774868
GCF_000493695.1	Balaenoptera acutorostrata scammoni	2431671281
GCF_000442215.1	Lipotes vexillifer	2429195737
GCF_002288925.2	Delphinapterus leucas	2362758273
GCF_005190385.1	Monodon monoceros	2355574979
GCA_011754075.1	Pontoporia blainvillei	2011747776
GCF_003031525.1	Neophocaena asiaeorientalis asiaeorientalis	2284611699
GCF_008692025.1	Phocoena sinus	2371524154
GCF_002837175.2	Physeter catodon	2512132974
GCF_000296755.1	Erinaceus europaeus	2715703478
GCF_000260355.1	Condylura cristata	1769662895
GCF_000181275.1	Sorex araneus	2423158183
GCA_013634535.1	Diceros bicornis minor	2331669150
GCF_000283155.1	Ceratotherium simum simum	2464350348
GCF_001685135.1	Manis javanica	2547379330
GCF_000298275.1	Orycteropus afer afer	4444063711
GCF_000299155.1	Elephantulus edwardii	3843982861
GCF_000296735.1	Chrysochloris asiatica	4210093806
GCF_000243295.1	Trichechus manatus latirostris	3103791524
GCF_000313985.2	Echinops telfairi	2947103070
GCF_000208655.1	Dasypus novemcinctus	3631505655
GCF_004115215.1	Ornithorhynchus anatinus	1858535571
GCF_008692095.1	Etheostoma spectabile	854790067
GCA_008692095.1	Etheostoma spectabile	854790067
GCF_013103735.1	Etheostoma cragini	643078674
GCF_008315115.2	Sander lucioperca	901221791
GCA_010015445.1	Perca fluviatilis	951345774
GCF_004354835.1	Perca flavescens	877439799
GCA_004354835.1	Perca flavescens	877439799
GCF_002078875.1	Numida meleagris	1043247365
GCA_002078875.2	Numida meleagris	1043247365
GCF_000146945.2	Sclerotinia sclerotiorum 1980 UF-70	38330312
GCA_000146945.2	Sclerotinia sclerotiorum 1980 UF-70	38330312
GCF_001970005.1	Paralichthys olivaceus	643894737
GCF_013347765.1	Scophthalmus maximus	556679315
GCF_000523025.1	Cynoglossus semilaevis	470182763
GCF_000150675.1	Verticillium dahliae VdLs.17	33828453
GCA_000150675.2	Verticillium dahliae VdLs.17	33828453
GCF_000527765.1	Bipolaris victoriae FI3	32829575
GCA_003615045.1	Caulochytrium protostelioides	21796879
GCA_006535975.1	Chytriomyces confervae	35973405
GCA_002104985.1	Rhizoclosmatium globosum	57018351
GCF_000203795.1	Batrachochytrium dendrobatidis JAM81	24315081
GCA_000203795.1	Batrachochytrium dendrobatidis JAM81	24315081
GCA_002006685.1	Batrachochytrium salamandrivorans	32636440
GCA_006536005.1	Powellomyces hirtus	26238698
GCF_000182565.1	Spizellomyces punctatus DAOM BR117	24131112
GCA_000182565.2	Spizellomyces punctatus DAOM BR117	24131112
GCA_006535965.1	Spizellomyces sp. 'palustris'	22937368
GCA_006535955.1	Synchytrium endobioticum	21483073
GCF_006535985.1	Synchytrium microbalum	26244175
GCA_006535985.1	Synchytrium microbalum	26244175
GCF_000002825.2	Trichomonas vaginalis G3	176420065
GCA_000002825.1	Trichomonas vaginalis G3	176420065
GCA_002218305.1	Callipepla squamata	1045281893
GCA_013399175.1	Odontophorus gujanensis	977719362
GCA_013396635.1	Penelope pileata	1027970763
GCA_013399715.1	Alectura lathami	1043215352
GCF_000146605.3	Meleagris gallopavo	1115457962
GCA_000146605.4	Meleagris gallopavo	1115457962
GCA_002909625.1	Bambusicola thoracicus	1032295167
GCF_001577835.2	Coturnix japonica	927640260
GCF_000002315.6	Gallus gallus	1065348650
GCF_004143745.1	Phasianus colchicus	1017507340
GCF_000002495.2	Pyricularia oryzae 70-15	40979121
GCA_000002495.2	Pyricularia oryzae 70-15	40979121
GCF_003957555.1	Calypte anna	1059687259
GCA_013400995.1	Oreotrochilus melanogaster	1107792040
GCF_000747805.1	Chaetura pelagica	1119188094
GCA_000747805.1	Chaetura pelagica	1119188094
GCA_013396855.1	Hemiprocne comata	1141196188
GCA_013398125.1	Aegotheles bennettii	1089119258
GCF_000700745.1	Antrostomus carolinensis	1119683066
GCA_000700745.1	Antrostomus carolinensis	1119683066
GCA_013399635.1	Chordeiles acutipennis	1172521041
GCA_013399395.1	Nyctiprogne leucopyga	1115538861
GCA_013399755.1	Podargus strigoides	1138406061
GCA_013396595.1	Nyctibius bracteatus	1169290544
GCA_013398225.1	Steatornis caripensis	1222770580
GCA_013399115.1	Anseranas semipalmata	1131429283
GCA_013399475.1	Chauna torquata	1162596281
GCA_000699545.1	Podiceps cristatus	1134922578
GCA_013399565.1	Podilymbus podiceps	1197106122
GCF_900496995.1	Aquila chrysaetos chrysaetos	1203454851
GCA_013399555.1	Circaetus pectoralis	1183443218
GCF_000737465.1	Haliaeetus leucocephalus	1178409481
GCF_000691405.1	Haliaeetus albicilla	1133549865
GCA_000691405.1	Haliaeetus albicilla	1133549865
GCA_013399215.1	Spizaetus tyrannus	1184661130
GCA_000699945.1	Cathartes aura	1152571117
GCA_013401275.1	Pandion haliaetus	1147624024
GCA_013399415.1	Sagittarius serpentarius	1139033624
GCF_000692075.1	Opisthocomus hoazin	1203712246
GCA_000692075.1	Opisthocomus hoazin	1203712246
GCF_000710305.1	Buceros rhinoceros silvestris	1065782791
GCA_000710305.1	Buceros rhinoceros silvestris	1065782791
GCA_013400875.1	Anhinga rufa	1014091971
GCA_013396435.1	Anhinga anhinga	1183194070
GCF_000708925.1	Phalacrocorax carbo	1138967842
GCA_000708925.1	Phalacrocorax carbo	1138967842
GCA_013389945.1	Fregata magnificens	1177430334
GCA_013389905.1	Sula dactylatra	1136665023
GCA_013396365.1	Cochlearius cochlearius	1173743951
GCF_000687185.1	Egretta garzetta	1206484573
GCA_000687185.1	Egretta garzetta	1206484573
GCF_000687375.1	Pelecanus crispus	1160924693
GCA_000687375.1	Pelecanus crispus	1160924693
GCA_013399675.1	Mesembrinibis cayennensis	1196180878
GCF_000708225.1	Nipponia nippon	1223846297
GCA_000708225.1	Nipponia nippon	1223846297
GCF_000687285.1	Phaethon lepturus	1152958507
GCA_000687285.1	Phaethon lepturus	1152958507
GCA_013396975.1	Bucco capensis	988120178
GCA_013399015.1	Galbula dea	1006681283
GCF_000690875.1	Gavia stellata	1129677294
GCA_000690875.1	Gavia stellata	1129677294
GCF_000690715.1	Colius striatus	1075931597
GCA_000690715.1	Colius striatus	1075931597
GCA_013401255.1	Urocolius indicus	1109599764
GCF_902150015.1	Tyto alba alba	1219191878
GCF_003259725.1	Athene cunicularia	1157069330
GCA_013396715.1	Ciccaba nigrolineata	1188087058
GCA_013399595.1	Glaucidium brasilianum	1170141437
GCF_000699145.1	Aptenodytes forsteri	1254347440
GCA_000699145.1	Aptenodytes forsteri	1254347440
GCA_010087175.1	Aptenodytes patagonicus	1252291219
GCA_010078445.1	Eudyptes sclateri	1211402317
GCA_010085335.1	Eudyptes pachyrhynchus	1295505775
GCA_010084205.1	Eudyptes chrysolophus	1365695164
GCA_010082375.1	Eudyptes moseleyi	1301647863
GCA_010085355.1	Eudyptes chrysocome	1231062710
GCA_010080425.1	Eudyptes schlegeli	1308180354
GCA_010085315.1	Eudyptes robustus	1241676055
GCA_010085365.1	Eudyptes filholi	1223976468
GCA_010078495.1	Eudyptula novaehollandiae	1353666924
GCA_010080355.1	Eudyptula minor	1462615782
GCA_010080465.1	Eudyptula albosignata	1370511393
GCA_010078485.1	Megadyptes antipodes antipodes	1314943623
GCF_000699105.1	Pygoscelis adeliae	1216600033
GCA_000699105.1	Pygoscelis adeliae	1216600033
GCA_010078415.1	Pygoscelis antarcticus	1260447050
GCA_010076325.1	Spheniscus humboldti	1239252862
GCA_010077935.1	Spheniscus demersus	1275043525
GCA_010076225.1	Spheniscus magellanicus	1260229131
GCA_013400895.1	Thalassarche chlororhynchos	1087776125
GCA_013400755.1	Pelecanoides urinatrix	1205479880
GCA_013401115.1	Calonectris borealis	1166068492
GCF_000690835.1	Fulmarus glacialis	1141395646
GCA_000690835.1	Fulmarus glacialis	1141395646
GCA_013399335.1	Fregetta grallaria	1173305012
GCA_013397025.1	Oceanodroma tethys	1189005779
GCA_013396615.1	Oceanites oceanicus	1178378986
GCF_000690535.1	Cariama cristata	1132245425
GCA_000690535.1	Cariama cristata	1132245425
GCA_013396505.1	Chunga burmeisteri	1168693490
GCA_013396375.1	Ardeotis kori	1150486959
GCF_000695195.1	Chlamydotis macqueenii	1086566339
GCA_000695195.1	Chlamydotis macqueenii	1086566339
GCA_013396455.1	Lophotis ruficrista	1111150882
GCF_000709895.1	Balearica regulorum gibbericeps	1127605500
GCA_000709895.1	Balearica regulorum gibbericeps	1127605500
GCA_013390085.1	Grus americana	1155476187
GCA_013398095.1	Rhynochetos jubatus	1116409996
GCA_013400195.1	Aramus guarauna	1170510309
GCF_000695765.1	Mesitornis unicolor	1087290853
GCA_000695765.1	Mesitornis unicolor	1087290853
GCA_013401215.1	Atlantisia rogersi	1168394043
GCA_013400835.1	Zapornia atra	1119122118
GCF_000690775.1	Eurypyga helias	1088019637
GCA_000690775.1	Eurypyga helias	1088019637
GCA_013399135.1	Heliornis fulica	1097085761
GCA_013399095.1	Psophia crepitans	1169253548
GCF_000703405.1	Apaloderma vittatum	1070836417
GCA_000703405.1	Apaloderma vittatum	1070836417
GCA_013399275.1	Trogon melanurus	1107860996
GCA_013396815.1	Corythaeola cristata	1091055752
GCA_013399495.1	Corythaixoides concolor	1187728577
GCF_000709365.1	Tauraco erythrolophus	1155540733
GCA_000709365.1	Tauraco erythrolophus	1155540733
GCA_013397695.1	Centropus unirufus	1048837197
GCA_013400815.1	Centropus bengalensis	1015638883
GCA_013389865.1	Piaya cayana	1151257265
GCA_013397455.1	Crotophaga sulcirostris	1077958271
GCA_013398935.1	Ceuthmochares aereus	1120248821
GCF_000709325.1	Cuculus canorus	1153894225
GCA_000709325.1	Cuculus canorus	1153894225
GCA_013389885.1	Geococcyx californianus	1134037073
GCF_000337955.1	Falco peregrinus	1171955363
GCF_000337975.1	Falco cherrug	1174811715
GCA_013399355.1	Herpetotheres cachinnans	1175298361
GCA_013400115.1	Rhinopomastus cyanomelas	994785294
GCA_013397515.1	Upupa epops	972138363
GCA_013401335.1	Brachypteracias leptosomus	1125912351
GCA_013399075.1	Chloroceryle aenea	1062127307
GCA_013400335.1	Eurystomus gularis	1130134188
GCA_013401355.1	Ceyx cyanopectus	1119293467
GCF_000691785.1	Leptosomus discolor	1136244952
GCA_000691785.1	Leptosomus discolor	1136244952
GCF_000691845.1	Merops nubicus	1062961556
GCA_000691845.1	Merops nubicus	1062961556
GCA_013396935.1	Baryphthengus martii	1100876976
GCA_013389965.1	Todus mexicanus	853262227
GCA_013397615.1	Eolophus roseicapilla	1065334762
GCA_013397665.1	Probosciger aterrimus	1061537285
GCF_012275295.1	Melopsittacus undulatus	1171617451
GCA_013399365.1	Alopecoenas beccarii	1115608669
GCA_013398195.1	Caloenas nicobarica	1025545389
GCF_000337935.1	Columba livia	1107971856
GCA_000337935.2	Columba livia	1108534737
GCA_013397635.1	Columbina picui	1097919941
GCA_002029285.1	Patagioenas fasciata monilis	1089149042
GCA_013401065.1	Cepphus grylle	1197650647
GCA_013401055.1	Uria aalge	1181532998
GCA_013397275.1	Burhinus bistriatus	1208588303
GCA_013400935.1	Turnix velox	968890544
GCF_000708025.1	Charadrius vociferus	1219859583
GCA_000708025.2	Charadrius vociferus	1219859583
GCA_013398815.1	Ibidorhyncha struthersii	1198770542
GCA_013400795.1	Pluvianellus socialis	1185839265
GCA_013398295.1	Chionis minor	1174003224
GCA_013398915.1	Dromas ardeola	1192853411
GCA_013401295.1	Glareola pratincola	1172993239
GCA_013400135.1	Rhinoptilus africanus	1154870122
GCA_013397655.1	Chroicocephalus maculipennis	1151142299
GCA_013400295.1	Larus smithsonianus	1174553315
GCA_013399535.1	Phaetusa simplex	1151692184
GCA_013401015.1	Rissa tridactyla	1192865200
GCA_013400035.1	Rynchops niger	1178085471
GCA_013400555.1	Jacana jacana	1085086281
GCA_013398155.1	Pedionomus torquatus	1134620722
GCA_013400055.1	Nycticryphes semicollaris	1126083395
GCA_013399305.1	Rostratula benghalensis	1103097556
GCF_001431845.1	Calidris pugnax	1229094286
GCA_002844005.1	Limosa lapponica baueri	1034771378
GCA_013399435.1	Arenaria interpres	1124618860
GCA_013396915.1	Stercorarius parasiticus	1159854254
GCA_013401315.1	Balaeniceps rex	1181932130
GCA_013397535.1	Pterocles burchelli	1101016587
GCF_000699245.1	Pterocles gutturalis	1069324295
GCA_000699245.1	Pterocles gutturalis	1069324295
GCA_013400615.1	Syrrhaptes paradoxus	1101528155
GCA_013400535.1	Scopus umbretta	1091975655
GCA_013399255.1	Ciconia maguari	1200886088
GCA_013400375.1	Thinocorus orbignyianus	1092410525
GCA_013399975.1	Indicator maculatus	1127548528
GCA_013400475.1	Tricholaema leucomelas	1236242119
GCA_013396835.1	Psilopogon haemacephalus	1204560348
GCA_013396675.1	Eubucco bourcierii	1237629233
GCA_013399055.1	Ramphastos sulfuratus	1176906612
GCA_013399775.1	Semnornis frantzii	1068132104
GCF_000699005.1	Dryobates pubescens	1167323935
GCA_000699005.1	Dryobates pubescens	1167323935
GCA_013396415.1	Casuarius casuarius	1204586945
GCF_003342905.1	Dromaius novaehollandiae	1192237364
GCF_001039765.1	Apteryx mantelli mantelli	1523972539
GCF_003343035.1	Apteryx rowi	1228902913
GCA_013389845.1	Crypturellus soui	1043359976
GCA_013389825.1	Crypturellus undulatus	1021424416
GCA_013398775.1	Eudromia elegans	958920152
GCA_013398735.1	Nothocercus julius	1019400681
GCA_013398345.1	Nothocercus nigrocapillus	1019611718
GCA_013398335.1	Nothoprocta ornata	978286010
GCA_013398315.1	Nothoprocta pentlandii	984657498
GCF_003342845.1	Nothoprocta perdicaria	965904370
GCF_000705375.1	Tinamus guttatus	1047056493
GCA_000705375.2	Tinamus guttatus	1047056493
GCA_011745365.1	Cryphonectria parasitica EP155	43870411
GCA_003287315.1	Phytophthora cactorum	59251042
GCA_002215365.1	Phytophthora megakarya	101504516
GCF_000247585.1	Phytophthora parasitica INRA-310	82389172
GCA_000247585.2	Phytophthora parasitica INRA-310	82389172
GCF_000149755.1	Phytophthora sojae	82597641
GCA_000149755.2	Phytophthora sojae	82597641
GCF_000142945.1	Phytophthora infestans T30-4	228543505
GCA_000142945.1	Phytophthora infestans T30-4	228543505
GCF_000002655.1	Aspergillus fumigatus Af293	29384958
GCA_000002655.1	Aspergillus fumigatus Af293	29384958
GCF_011004845.1	Esox lucius	918731919
GCF_000280675.1	Beauveria bassiana ARSEF 2860	33693936
GCA_000280675.1	Beauveria bassiana ARSEF 2860	33693936
GCF_000372725.1	Emiliania huxleyi CCMP1516	167675649
GCA_000372725.1	Emiliania huxleyi CCMP1516	167675649
GCA_012411365.1	Ameiurus melas	868496679
GCF_001660625.1	Ictalurus punctatus	783258224
GCF_010093815.1	Pseudovirgaria hyperparasitica	35440147
GCA_010093815.1	Pseudovirgaria hyperparasitica	35440147
GCF_000281105.1	Coniosporium apollinis CBS 100218	28645321
GCA_000281105.1	Coniosporium apollinis CBS 100218	28645321
GCF_010093885.1	Aplosporella prunicola CBS 121167	32818685
GCA_010093885.1	Aplosporella prunicola CBS 121167	32818685
GCA_011503125.2	Botryosphaeria dothidea	51758482
GCF_001883845.1	Diplodia corticola	34986079
GCA_001883845.1	Diplodia corticola	34986079
GCA_001975905.1	Diplodia seriata	37268684
GCF_012971845.1	Lasiodiplodia theobromae	43694574
GCA_012971845.1	Lasiodiplodia theobromae	43694574
GCA_000385595.1	Neofusicoccum parvum UCRNP2	42592847
GCA_010015785.1	Saccharata proteae CBS 121410	31432921
GCA_005059845.1	Cryomyces minteri	44136976
GCF_010015585.1	Eremomyces bilateralis CBS 781.70	26864015
GCA_010015585.1	Eremomyces bilateralis CBS 781.70	26864015
GCA_010093515.1	Lineolata rhizophorae	31143728
GCA_010405405.1	Microthyrium microscopicum	37120677
GCA_010093705.1	Patellaria atrata CBS 101060	28693344
GCA_001592805.2	Peltaster fructicola	18987130
GCA_010356995.1	Trichodelitschia bisporula	25789561
GCA_009982855.1	Lizonia empirigonia	51521545
GCA_010094025.1	Viridothelium virens	32160005
GCA_010093925.1	Zopfia rhizophila CBS 207.26	152781427
GCA_010093785.1	Polychaeton citri CBS 116435	27207581
GCA_010093745.1	Piedraia hortae CBS 480.64	16946159
GCA_002077065.1	Rachicladosporium antarcticum	47406531
GCA_002077045.2	Rachicladosporium sp. CCFEE 5018	44757331
GCA_009982845.1	Delphinella strobiligena	29209081
GCF_000721765.1	Aureobasidium namibiae CBS 147.97	25428601
GCA_000721765.1	Aureobasidium namibiae CBS 147.97	25428601
GCF_000721785.1	Aureobasidium pullulans EXF-150	29621078
GCA_000721785.1	Aureobasidium pullulans EXF-150	29621078
GCF_000721755.1	Aureobasidium subglaciale EXF-2481	25796716
GCA_000721755.1	Aureobasidium subglaciale EXF-2481	25796716
GCF_010015565.1	Dissoconium aciculare CBS 342.82	26537235
GCA_010015565.1	Dissoconium aciculare CBS 342.82	26537235
GCA_002933655.1	Cercospora berteroae	33892839
GCF_002742065.1	Cercospora beticola	37057033
GCA_002742065.1	Cercospora beticola	37057033
GCA_010093985.1	Cercospora zeae-maydis SCOH1-5	46606234
GCA_002844615.1	Cercospora zeina	40755333
GCA_000340195.1	Dothistroma septosporum NZE10	30209431
GCA_001578235.1	Pseudocercospora eumusae	47119461
GCF_000340215.1	Pseudocercospora fijiensis CIRAD86	74141167
GCA_000340215.1	Pseudocercospora fijiensis CIRAD86	74141167
GCA_014298035.1	Pseudocercospora fuligena	50525800
GCA_001578225.1	Pseudocercospora musae	60439160
GCF_900074925.1	Ramularia collo-cygni	32254922
GCA_900074925.1	Ramularia collo-cygni	32254922
GCF_000320565.1	Sphaerulina musiva SO2202	29352103
GCA_000320565.2	Sphaerulina musiva SO2202	29352103
GCF_010093935.1	Zasmidium cellare ATCC 36951	38247703
GCA_010093935.1	Zasmidium cellare ATCC 36951	38247703
GCF_000219625.1	Zymoseptoria tritici IPO323	39686251
GCA_000219625.1	Zymoseptoria tritici IPO323	39686251
GCF_000338955.1	Baudoinia panamericana UAMH 10762	21875620
GCA_000338955.1	Baudoinia panamericana UAMH 10762	21875620
GCA_005059855.1	Friedmanniomyces endolithicus	46746488
GCA_005059865.1	Friedmanniomyces simplex	37790643
GCA_005059885.1	Salinomyces thailandica	23880597
GCF_010093505.1	Neohortaea acidophila	20432448
GCA_010093505.1	Neohortaea acidophila	20432448
GCA_010093825.1	Teratosphaeria nubilosa	28443146
GCA_002895985.1	Sphaceloma murrayae	20718688
GCA_010093895.1	Myriangium duriaei CBS 260.36	25685045
GCA_010015705.1	Aulographum hederae CBS 113979	31983478
GCA_010015805.1	Rhizodiscina lignyota	33426352
GCA_001692735.1	Lepidopterella palustris CBS 459.81	45668136
GCA_010093605.1	Lophium mytilinum	43412209
GCF_010093595.1	Mytilinidion resinicola	47275052
GCA_010093595.1	Mytilinidion resinicola	47275052
GCA_010015725.1	Amniculicola lignicola CBS 123094	49576578
GCA_003016335.1	Corynespora cassiicola Philippines	44846156
GCA_010093945.1	Delitschia confertaspora ATCC 74209	31159062
GCA_010015635.1	Clathrospora elynae	37388950
GCF_010015815.1	Dothidotthia symphoricarpi CBS 119687	34433519
GCA_010015815.1	Dothidotthia symphoricarpi CBS 119687	34433519
GCA_002105025.1	Clohesyomyces aquaticus	49677730
GCF_010093535.1	Lindgomyces ingoldianus	69030646
GCA_010093535.1	Lindgomyces ingoldianus	69030646
GCA_010405375.1	Lophiostoma macrostomum CBS 122681	42575690
GCA_010015825.1	Lophiotrema nucula	48642237
GCA_010015655.1	Bimuria novae-zelandiae CBS 107.79	78183505
GCA_010094045.1	Didymosphaeria enalia	61207694
GCA_010093485.1	Karstenula rhodostoma CBS 690.94	45074449
GCF_001642045.1	Paraphaeosphaeria sporulosa	38464024
GCA_001642045.1	Paraphaeosphaeria sporulosa	38464024
GCA_010405425.1	Lentithecium fluviatile CBS 122367	54688705
GCA_010015675.1	Byssothecium circinans	49288729
GCA_010093635.1	Massarina eburnea CBS 473.64	38236937
GCA_001644525.1	Stagonospora sp. SRC1lsM3a	36082944
GCA_003073855.1	Periconia macrospinosa	54992973
GCF_010094035.1	Trematosphaeria pertusa	47745773
GCA_010094035.1	Trematosphaeria pertusa	47745773
GCA_010093585.1	Melanomma pulvis-pyrius CBS 109.77	42094923
GCA_010093715.1	Pleomassaria siparia CBS 279.74	43176591
GCF_010015735.1	Aaosphaeria arxii CBS 175.79	38901049
GCA_010015735.1	Aaosphaeria arxii CBS 175.79	38901049
GCA_011032825.1	Massariosphaeria phaeospora	42105601
GCA_010015615.1	Cucurbitaria berberidis CBS 394.84	32905402
GCA_001644535.1	Pyrenochaeta sp. DS3sAY3a	38501010
GCF_010094145.1	Didymella exigua CBS 183.55	34389227
GCA_010094145.1	Didymella exigua CBS 183.55	34389227
GCA_011058895.1	Didymella heteroderae	37069316
GCA_011058865.1	Didymella keratinophila	36217471
GCA_002116315.1	Epicoccum nigrum	34744152
GCF_010093625.1	Macroventuria anomochaeta	33336106
GCA_010093625.1	Macroventuria anomochaeta	33336106
GCA_010094095.1	Ampelomyces quisqualis	36811257
GCF_000230375.1	Plenodomus lingam JN3	45124619
GCA_000230375.1	Plenodomus lingam JN3	45124619
GCA_010093685.1	Ophiobolus disseminans	41683814
GCA_010093695.1	Plenodomus tracheiphilus IPT5	34242632
GCF_000146915.1	Parastagonospora nodorum SN15	37164226
GCA_000146915.2	Parastagonospora nodorum SN15	37164226
GCA_010015745.1	Setomelanomma holmii	39179649
GCF_001642055.1	Alternaria alternata	32990834
GCA_001642055.1	Alternaria alternata	32990834
GCA_004156035.1	Alternaria tenuissima	35704180
GCF_004154835.1	Alternaria arborescens	33943449
GCA_004154835.1	Alternaria arborescens	33943449
GCA_004156025.2	Alternaria gaisen	34346950
GCA_003574525.1	Alternaria sp. MG1	34695644
GCF_000523455.1	Bipolaris oryzae ATCC 44560	31362097
GCA_000523455.1	Bipolaris oryzae ATCC 44560	31362097
GCF_000338995.1	Bipolaris sorokiniana ND90Pr	34409167
GCA_000338995.1	Bipolaris sorokiniana ND90Pr	34409167
GCF_000523435.1	Bipolaris zeicola 26-R-13	31267936
GCA_000523435.1	Bipolaris zeicola 26-R-13	31267936
GCF_000354255.1	Bipolaris maydis ATCC 48331	32929167
GCA_000354255.1	Bipolaris maydis ATCC 48331	32929167
GCA_011058905.1	Curvularia kusanoi	33340726
GCA_010015605.1	Decorospora gaudefroyi	30559368
GCF_000359705.1	Exserohilum turcica Et28A	43013545
GCA_000359705.1	Exserohilum turcica Et28A	43013545
GCA_000465215.2	Pyrenophora seminiperda CCB06	32539172
GCF_000149985.1	Pyrenophora tritici-repentis Pt-1C-BFP	37840464
GCA_000149985.1	Pyrenophora tritici-repentis Pt-1C-BFP	37840464
GCA_001191545.1	Stemphylium lycopersici	35173254
GCA_010093795.1	Sporormia fimetaria CBS 119925	25892244
GCF_010094085.1	Westerdykella ornata	26979746
GCA_010094085.1	Westerdykella ornata	26979746
GCA_010093805.1	Polyplosphaeria fusca	37009770
GCA_001692895.1	Cenococcum geophilum 1.58	177557160
GCA_001692915.1	Glonium stellatum	40521621
GCA_010583015.1	Tothia fuscella	36781754
GCF_000836295.1	Verruconis gallopava	31780469
GCA_000836295.1	Verruconis gallopava	31780469
GCA_007735645.1	Venturia effusa	45212240
GCA_004522655.2	Venturia nashicola	40199691
GCF_000365145.1	Cyphellophora europaea CBS 101466	28781303
GCA_000365145.2	Cyphellophora europaea CBS 101466	28781303
GCF_000585585.1	Capronia coronata CBS 617.96	25807613
GCA_000585585.1	Capronia coronata CBS 617.96	25807613
GCF_000585565.1	Capronia epimyces CBS 606.96	28889638
GCA_000585565.1	Capronia epimyces CBS 606.96	28889638
GCF_000835475.1	Cladophialophora bantiana CBS 173.52	36722552
GCA_000835475.1	Cladophialophora bantiana CBS 173.52	36722552
GCF_000365165.1	Cladophialophora carrionii CBS 160.54	28991111
GCA_000365165.2	Cladophialophora carrionii CBS 160.54	28991111
GCF_000835495.1	Cladophialophora immunda	43029152
GCA_000835495.1	Cladophialophora immunda	43029152
GCF_000585535.1	Cladophialophora psammophila CBS 110553	39420127
GCA_000585535.1	Cladophialophora psammophila CBS 110553	39420127
GCF_000585515.1	Cladophialophora yegresii CBS 114405	27898422
GCA_000585515.1	Cladophialophora yegresii CBS 114405	27898422
GCF_000709125.1	Exophiala aquamarina CBS 119918	41566958
GCA_000709125.1	Exophiala aquamarina CBS 119918	41566958
GCF_000230625.1	Exophiala dermatitidis NIH/UT8656	26350763
GCA_000230625.1	Exophiala dermatitidis NIH/UT8656	26350763
GCF_000836275.1	Exophiala mesophila	29273723
GCA_000836275.1	Exophiala mesophila	29273723
GCF_000835515.1	Exophiala oligosperma	38224514
GCA_000835515.1	Exophiala oligosperma	38224514
GCA_000835395.1	Exophiala sideris	29505589
GCF_000836115.1	Exophiala spinifera	32912349
GCA_000836115.1	Exophiala spinifera	32912349
GCF_000835505.1	Exophiala xenobiotica	31405760
GCA_000835505.1	Exophiala xenobiotica	31405760
GCF_001651985.1	Fonsecaea erecta	34747975
GCA_001651985.1	Fonsecaea erecta	34747975
GCF_001642475.1	Fonsecaea monophora	35229797
GCA_001642475.1	Fonsecaea monophora	35229797
GCF_000836435.1	Fonsecaea multimorphosa CBS 102226	33447075
GCA_000836435.1	Fonsecaea multimorphosa CBS 102226	33447075
GCF_001646965.1	Fonsecaea nubica	33787447
GCA_001646965.1	Fonsecaea nubica	33787447
GCF_000835455.1	Fonsecaea pedrosoi CBS 271.37	34688880
GCA_000835455.1	Fonsecaea pedrosoi CBS 271.37	34688880
GCA_000835435.1	Phialophora macrospora	31616172
GCF_001299255.1	Phialophora attinorum	30363635
GCA_001299255.1	Phialophora attinorum	30363635
GCF_000835555.1	Rhinocladiella mackenziei CBS 650.93	32474431
GCA_000835555.1	Rhinocladiella mackenziei CBS 650.93	32474431
GCA_003709865.1	Chaetothyriales sp. CBS 132003	22913932
GCA_003709845.1	Chaetothyriales sp. CBS 134916	26420947
GCA_003693665.1	Chaetothyriales sp. CBS 134920	20748077
GCA_003709825.1	Chaetothyriales sp. CBS 135597	20738693
GCA_001006345.1	Phaeomoniella chlamydospora	27513354
GCF_000464535.1	Endocarpon pusillum Z07020	37130611
GCA_000464535.1	Endocarpon pusillum Z07020	37130611
GCF_003184765.1	Aspergillus aculeatinus CBS 121060	36471649
GCA_003184765.1	Aspergillus aculeatinus CBS 121060	36471649
GCF_009176365.1	Aspergillus alliaceus	40168528
GCA_009176365.1	Aspergillus alliaceus	40168528
GCA_009193545.1	Aspergillus arachidicola	39764385
GCA_003850985.1	Aspergillus awamori	38597812
GCA_009193595.1	Aspergillus bertholletiae	37014000
GCF_001792695.1	Aspergillus bombycis	37474605
GCA_001792695.1	Aspergillus bombycis	37474605
GCA_001889945.1	Aspergillus brasiliensis CBS 101740	35804080
GCF_003184695.1	Aspergillus brunneoviolaceus CBS 621.78	37477200
GCA_003184695.1	Aspergillus brunneoviolaceus CBS 621.78	37477200
GCF_009193585.1	Aspergillus caelatus	40016351
GCA_009193585.1	Aspergillus caelatus	40016351
GCF_002847485.1	Aspergillus campestris IBT 28561	28257496
GCA_002847485.1	Aspergillus campestris IBT 28561	28257496
GCF_002847045.1	Aspergillus candidus	27317772
GCA_002847045.1	Aspergillus candidus	27317772
GCA_001990825.1	Aspergillus carbonarius ITEM 5010	36149134
GCF_003184835.1	Aspergillus costaricaensis CBS 115574	36947918
GCA_003184835.1	Aspergillus costaricaensis CBS 115574	36947918
GCA_003184645.1	Aspergillus ellipticus CBS 707.79	42866077
GCF_003184535.1	Aspergillus eucalypticola CBS 122712	34792412
GCA_003184535.1	Aspergillus eucalypticola CBS 122712	34792412
GCA_014281915.1	Aspergillus felis	32414721
GCA_003184825.1	Aspergillus fijiensis CBS 313.89	36513906
GCA_012656285.1	Aspergillus fumigatiaffinis	33470809
GCA_001696595.2	Aspergillus hancockii	39691269
GCF_003184545.1	Aspergillus heteromorphus CBS 117.55	35607567
GCA_003184545.1	Aspergillus heteromorphus CBS 117.55	35607567
GCA_014281905.1	Aspergillus hiratsukae	30071213
GCF_003184865.1	Aspergillus homomorphus CBS 101889	34054866
GCA_003184865.1	Aspergillus homomorphus CBS 101889	34054866
GCF_003184845.1	Aspergillus ibericus CBS 121593	33437983
GCA_003184845.1	Aspergillus ibericus CBS 121593	33437983
GCA_003184685.1	Aspergillus indologenus CBS 114.80	38592838
GCF_003184785.1	Aspergillus japonicus CBS 114.51	36099954
GCA_003184785.1	Aspergillus japonicus CBS 114.51	36099954
GCF_010724455.1	Aspergillus lentulus	30229310
GCA_010724455.1	Aspergillus lentulus	30229310
GCA_001890685.1	Aspergillus luchuensis CBS 106.47	37452972
GCA_009176455.1	Aspergillus minisclerotigenes	37064162
GCF_003369625.1	Aspergillus mulundensis	45341896
GCA_003369625.1	Aspergillus mulundensis	45341896
GCF_003184625.1	Aspergillus neoniger CBS 115656	35416444
GCA_003184625.1	Aspergillus neoniger CBS 115656	35416444
GCF_001204775.2	Aspergillus nomiae NRRL 13137	36137300
GCA_001204775.2	Aspergillus nomiae NRRL 13137	36137300
GCF_002847465.1	Aspergillus novofumigatus IBT 16806	32440129
GCA_002847465.1	Aspergillus novofumigatus IBT 16806	32440129
GCA_009176405.1	Aspergillus novoparasiticus	40857493
GCA_003344505.1	Aspergillus phoenicis ATCC 13157	35753538
GCF_003184755.1	Aspergillus piperis CBS 112811	35280331
GCA_003184755.1	Aspergillus piperis CBS 112811	35280331
GCA_009193665.1	Aspergillus pseudocaelatus	39651556
GCF_009193645.1	Aspergillus pseudonomiae	37780514
GCA_009193645.1	Aspergillus pseudonomiae	37780514
GCF_009193445.1	Aspergillus pseudotamarii	38243929
GCA_009193445.1	Aspergillus pseudotamarii	38243929
GCA_000986645.1	Aspergillus rambellii	26435630
GCA_000600275.1	Aspergillus ruber CBS 135680	26209327
GCF_003184585.1	Aspergillus saccharolyticus JOP 1030-1	31096189
GCA_003184585.1	Aspergillus saccharolyticus JOP 1030-1	31096189
GCA_003184635.1	Aspergillus sclerotiicarbonarius CBS 121057	37621264
GCF_003184525.1	Aspergillus sclerotioniger CBS 115572	36720365
GCA_003184525.1	Aspergillus sclerotioniger CBS 115572	36720365
GCA_009193525.1	Aspergillus sergii	38325693
GCF_001890805.1	Aspergillus glaucus CBS 516.65	27993362
GCA_001890805.1	Aspergillus glaucus CBS 516.65	27993362
GCF_001890905.1	Aspergillus aculeatus ATCC 16872	35424414
GCA_001890905.1	Aspergillus aculeatus ATCC 16872	35424414
GCA_009193465.1	Aspergillus avenaceus	33765472
GCA_009193565.1	Aspergillus coremiiformis	30132285
GCF_000006275.2	Aspergillus flavus NRRL3357	36892344
GCA_000006275.3	Aspergillus flavus NRRL3357	36852131
GCA_009176345.1	Aspergillus leporis	39425861
GCA_000002855.2	Aspergillus niger	33975768
GCF_000002855.3	Aspergillus niger CBS 513.88	33975568
GCF_000184455.2	Aspergillus oryzae RIB40	37882812
GCA_000184455.3	Aspergillus oryzae RIB40	37882812
GCF_002849105.1	Aspergillus steynii IBT 23096	37847960
GCA_002849105.1	Aspergillus steynii IBT 23096	37847960
GCF_000149615.1	Aspergillus terreus NIH2624	29331195
GCA_000149615.1	Aspergillus terreus NIH2624	29331195
GCA_001890725.1	Aspergillus wentii DTO 134E9	31350635
GCF_000002715.2	Aspergillus clavatus NRRL 1	27859441
GCA_000002715.1	Aspergillus clavatus NRRL 1	27859441
GCF_000149645.2	Aspergillus fischeri NRRL 181	31665876
GCA_000149645.3	Aspergillus fischeri NRRL 181	31665876
GCA_001511075.1	Aspergillus calidoustus	41102685
GCF_000149205.2	Aspergillus nidulans FGSC A4	30242742
GCA_000149205.2	Aspergillus nidulans FGSC A4	30242742
GCA_002846915.2	Aspergillus ochraceoroseus IBT 24754	27718211
GCA_001890705.1	Aspergillus sydowii CBS 593.65	34381026
GCA_001890125.1	Aspergillus versicolor CBS 583.65	33126810
GCA_003589665.1	Aspergillus sclerotialis	27975818
GCA_002850765.1	Aspergillus taichungensis	27121736
GCA_009193485.1	Aspergillus tamarii	38511287
GCF_003426965.1	Aspergillus tanneri	38719388
GCA_003426965.1	Aspergillus tanneri	38719388
GCF_002237265.1	Aspergillus thermomutatus	30945974
GCA_002237265.2	Aspergillus thermomutatus	30945974
GCA_009193505.1	Aspergillus transmontanensis	39338775
GCF_013340325.1	Aspergillus tubingensis	35047229
GCA_013340325.1	Aspergillus tubingensis	35047229
GCA_002234965.2	Aspergillus turcosus	32352653
GCA_001078395.1	Aspergillus udagawae	32185562
GCA_000812125.1	Aspergillus ustus	38351268
GCF_003184745.1	Aspergillus uvarum CBS 121591	35850703
GCA_003184745.1	Aspergillus uvarum CBS 121591	35850703
GCF_003184925.1	Aspergillus vadensis CBS 113365	35663374
GCA_003184925.1	Aspergillus vadensis CBS 113365	35663374
GCA_003184705.1	Aspergillus violaceofuscus CBS 115571	36012865
GCF_003344945.1	Aspergillus welwitschiae	37511876
GCA_003344945.1	Aspergillus welwitschiae	37511876
GCA_013421405.1	Aspergillus burnettii	41001558
GCA_003698115.1	Aspergillus sp. HF37	21930979
GCF_001890105.1	Penicilliopsis zonata CBS 506.65	26088231
GCA_001890105.1	Penicilliopsis zonata CBS 506.65	26088231
GCA_002072345.1	Penicillium antarcticum	31454985
GCF_001773325.1	Penicillium arizonense	33729052
GCA_001773325.1	Penicillium arizonense	33729052
GCA_001048715.1	Penicillium brasilianum	35888622
GCA_000710275.1	Penicillium chrysogenum	32498524
GCF_000226395.1	Penicillium rubens Wisconsin 54-1255	32223735
GCA_000226395.1	Penicillium rubens Wisconsin 54-1255	32223735
GCA_002072405.1	Penicillium coprophilum	28360408
GCA_014621375.1	Penicillium crustosum	31341180
GCA_002072245.1	Penicillium decumbens	23940802
GCF_000315645.1	Penicillium digitatum Pd1	26053171
GCA_000315645.2	Penicillium digitatum Pd1	26053171
GCF_000769745.1	Penicillium expansum	32356048
GCA_000769745.1	Penicillium expansum	32356048
GCA_002072365.1	Penicillium flavigenum	32903267
GCA_001513925.1	Penicillium freii	33546389
GCA_001561935.1	Penicillium griseofulvum	29140916
GCA_002072425.1	Penicillium nalgiovense	32980092
GCA_000733025.2	Penicillium nordicum	30392820
GCA_000346795.1	Penicillium oxalicum 114-2	30177368
GCA_011392555.1	Penicillium rolfsii	32363941
GCA_000513255.1	Penicillium roqueforti FM164	29010044
GCA_002072375.1	Penicillium steckii	32109558
GCA_001908125.1	Penicillium subrubescens	39803164
GCA_002072255.1	Penicillium vulpinum	31032801
GCA_002382855.1	Penicillium occitanis (nom. inval.)	36251488
GCA_014839855.1	Penicillium ucsense	30427638
GCA_014839625.1	Penicillium ucsense	30406053
GCA_013138035.1	Penicillium sp. str. #12	37990757
GCA_002240705.1	Elaphomyces granulatus	54153615
GCF_004022145.1	Paecilomyces variotii	30105809
GCA_004022145.1	Paecilomyces variotii	30105809
GCF_000968595.1	Rasamsonia emersonii CBS 393.64	28248805
GCA_000968595.1	Rasamsonia emersonii CBS 393.64	28248805
GCA_000985935.1	Talaromyces islandicus	34715840
GCF_013368755.1	Talaromyces rugulosus	35758560
GCA_013368755.1	Talaromyces rugulosus	35758560
GCA_001896365.1	Talaromyces amestolkiae	33721883
GCA_000829775.1	Talaromyces pinophilus	36402801
GCF_000001985.1	Talaromyces marneffei ATCC 18224	28643865
GCA_000001985.1	Talaromyces marneffei ATCC 18224	28643865
GCF_000003125.1	Talaromyces stipitatus ATCC 10500	35685443
GCA_000003125.1	Talaromyces stipitatus ATCC 10500	35685443
GCA_001305275.1	Talaromyces verruculosus	37629238
GCF_001907595.1	Talaromyces atroroseus	30858562
GCA_001907595.1	Talaromyces atroroseus	30858562
GCA_000003525.2	Blastomyces dermatitidis ER-3	66568269
GCF_000003855.2	Blastomyces gilchristii SLH14081	75353942
GCA_000003855.2	Blastomyces gilchristii SLH14081	75353942
GCA_002572885.1	Blastomyces parvus	27837035
GCA_001014755.1	Blastomyces silverae	30969503
GCA_001883825.1	Emergomyces pasteurianus Ep9510	32410993
GCA_002572855.1	Emmonsia crescens	33754519
GCA_001660665.1	Emergomyces africanus	29708924
GCA_002573585.1	Helicocarpus griseus UAMH5409	32035056
GCF_000149585.1	Histoplasma mississippiense (nom. inval.)	32988475
GCA_000149585.1	Histoplasma mississippiense (nom. inval.)	32988475
GCA_002573605.1	Polytolypa hystricis UAMH7299	34692036
GCA_001636715.1	Ascosphaera apis ARSEF 7405	20313079
GCF_011692745.1	Arthroderma uncinatum	23563256
GCA_011692745.1	Arthroderma uncinatum	23563256
GCF_000151145.1	Microsporum canis CBS 113480	23241642
GCA_000151145.1	Microsporum canis CBS 113480	23241642
GCF_000150975.2	Nannizzia gypsea CBS 118893	23249403
GCA_000150975.2	Nannizzia gypsea CBS 118893	23249403
GCF_000151125.1	Trichophyton benhamiae CBS 112371	22224160
GCA_000151125.2	Trichophyton benhamiae CBS 112371	22224160
GCA_000151175.1	Trichophyton equinum CBS 127.97	24132127
GCA_000622975.1	Trichophyton interdigitale MR816	22469575
GCF_000151425.1	Trichophyton rubrum CBS 118892	22502330
GCA_000151425.1	Trichophyton rubrum CBS 118892	22502330
GCA_000616865.1	Trichophyton soudanense CBS 452.61	22854418
GCA_000151455.1	Trichophyton tonsurans CBS 112818	22964077
GCF_000151505.1	Trichophyton verrucosum HKI 0517	22540967
GCA_000151505.1	Trichophyton verrucosum HKI 0517	22540967
GCA_001651435.1	Trichophyton violaceum	23367123
GCF_000003515.1	Uncinocarpus reesii 1704	22327935
GCA_000003515.2	Uncinocarpus reesii 1704	22327935
GCF_000149335.2	Coccidioides immitis RS	28947925
GCA_000149335.2	Coccidioides immitis RS	28947925
GCF_000151335.2	Coccidioides posadasii C735 delta SOWgp	27013412
GCA_000151335.1	Coccidioides posadasii C735 delta SOWgp	27013412
GCF_000150735.1	Paracoccidioides brasiliensis Pb18	29952540
GCA_000150735.2	Paracoccidioides brasiliensis Pb18	29952540
GCF_000150705.2	Paracoccidioides lutzii Pb01	32925248
GCA_000150705.2	Paracoccidioides lutzii Pb01	32925248
GCA_014066305.1	Letharia columbiana	52265057
GCA_014066315.1	Letharia lupina	49166941
GCA_002276475.2	Chlorociboria aeruginascens	33056518
GCA_003369635.1	Coleophoma crateriformis	40652013
GCA_003369665.1	Coleophoma cylindrospora	42480816
GCF_000298775.1	Drepanopeziza brunnea f. sp. 'multigermtubi' MB_m1	51949877
GCA_000298775.1	Drepanopeziza brunnea f. sp. 'multigermtubi' MB_m1	51949877
GCA_002204255.1	Marssonina coronariae	50267101
GCA_013054445.1	Cudoniella acicularis	58976596
GCF_000409485.1	Glarea lozoyensis ATCC 20868	39509734
GCA_000409485.1	Glarea lozoyensis ATCC 20868	39509734
GCA_003073865.1	Cadophora sp. DSE1049	70459101
GCA_009732865.1	Stipitochalara longipes BDJ	52432785
GCA_900074895.1	Rhynchosporium secalis	49411302
GCA_900074905.1	Rhynchosporium agropyri	52477121
GCA_900074885.1	Rhynchosporium commune	55639110
GCF_002865645.1	Hyaloscypha bicolor E	82384847
GCA_002865645.1	Hyaloscypha bicolor E	82384847
GCA_002865655.1	Hyaloscypha variabilis F	55857776
GCA_007821475.1	Lachnellula arida	42724717
GCA_007825325.1	Lachnellula cervina	51373547
GCF_007821495.1	Lachnellula hyalina	33828344
GCA_007821495.1	Lachnellula hyalina	33828344
GCA_007821535.1	Lachnellula occidentalis	48298069
GCA_007821545.1	Lachnellula subtilissima	35230510
GCA_007825345.1	Lachnellula suecica	43438917
GCA_007825375.1	Lachnellula willkommii	51034129
GCA_002865625.1	Hyaloscypha hepaticicola	57408471
GCA_900073065.1	Phialocephala subalpina	69693031
GCF_001500285.1	Mollisia scopiformis	48876257
GCA_001500285.1	Mollisia scopiformis	48876257
GCF_003357145.1	Venustampulla echinocandica	33639795
GCA_003357145.1	Venustampulla echinocandica	33639795
GCA_002946425.1	Rutstroemia sp. NJR-2017a BBW	41919240
GCA_002946415.1	Rutstroemia sp. NJR-2017a BVV2	43401613
GCA_002946385.1	Rutstroemia sp. NJR-2017a WRK4	42311284
GCA_004379285.1	Botryotinia calthae	47446406
GCA_004786275.1	Botryotinia convoluta	45284057
GCA_004786225.1	Botryotinia narcissicola	54765806
GCA_004786205.1	Botrytis elliptica	47563060
GCA_013461495.1	Botrytis fragariae	41923773
GCA_004916875.1	Botrytis galanthina	43865366
GCA_004786245.1	Botrytis hyacinthi	43819774
GCA_004786145.1	Botrytis paeoniae	46245472
GCA_004786265.1	Botrytis porri	42958358
GCA_004786125.1	Botrytis tulipae	45321145
GCA_008692225.1	Monilinia fructicola	44047900
GCA_009299455.1	Monilinia laxa	42814844
GCA_000503235.1	Sclerotinia borealis F-4128	39450085
GCA_009613015.1	Helotiales sp. DMI_Dod_QoI	44592039
GCF_003019875.1	Amorphotheca resinae ATCC 22711	28632918
GCA_003019875.1	Amorphotheca resinae ATCC 22711	28632918
GCA_000827325.1	Oidiodendron maius Zn	46426256
GCF_001641265.1	Pseudogymnoascus destructans	35818201
GCA_001641265.1	Pseudogymnoascus destructans	35818201
GCF_001662655.1	Pseudogymnoascus verrucosus	30174856
GCA_001662655.1	Pseudogymnoascus verrucosus	30174856
GCA_001662645.1	Pseudogymnoascus sp. 03VT05	33292581
GCA_001662605.1	Pseudogymnoascus sp. 05NY08	32206309
GCA_001662575.1	Pseudogymnoascus sp. 23342-1-I1	32900320
GCA_001662595.1	Pseudogymnoascus sp. 24MN13	30179533
GCA_000750895.1	Pseudogymnoascus sp. VKM F-103	30255792
GCA_000750665.1	Pseudogymnoascus sp. VKM F-3557	27649855
GCA_000750715.1	Pseudogymnoascus sp. VKM F-3775	28506885
GCA_000750675.1	Pseudogymnoascus sp. VKM F-3808	27778879
GCA_000750735.1	Pseudogymnoascus sp. VKM F-4246	25759859
GCA_000750745.1	Pseudogymnoascus sp. VKM F-4281 (FW-2241)	26549613
GCA_000750755.1	Pseudogymnoascus sp. VKM F-4513 (FW-928)	26440682
GCA_000750795.1	Pseudogymnoascus sp. VKM F-4514 (FW-929)	27026992
GCA_000750805.1	Pseudogymnoascus sp. VKM F-4515 (FW-2607)	32006932
GCA_000750815.1	Pseudogymnoascus sp. VKM F-4516 (FW-969)	27599203
GCA_000750875.1	Pseudogymnoascus sp. VKM F-4517 (FW-2822)	32880410
GCA_000750925.1	Pseudogymnoascus sp. VKM F-4518 (FW-2643)	35479399
GCA_000750935.1	Pseudogymnoascus sp. VKM F-4519 (FW-2642)	32578210
GCA_000750995.1	Pseudogymnoascus sp. VKM F-4520 (FW-2644)	34096352
GCA_001662585.1	Pseudogymnoascus sp. WSF 3629	35517105
GCA_002812745.2	Scytalidium lignicola	47714899
GCA_000743665.3	Scytalidium sp. 3C	41022036
GCA_002918395.1	Erysiphe pulchra	63509586
GCA_000798715.1	Erysiphe necator	52505057
GCA_003611235.1	Golovinomyces cichoracearum	65886882
GCA_006912115.1	Golovinomyces magnicellulatus	129924918
GCA_003610855.1	Erysiphe neolycopersici	41983253
GCA_001563125.1	Colletotrichum salicis	48373413
GCF_011075155.1	Colletotrichum scovillei	52001227
GCA_011075155.1	Colletotrichum scovillei	52001227
GCA_001563135.1	Colletotrichum simmondsii	50474234
GCA_001937105.1	Colletotrichum chlorophyti	52387045
GCF_001672515.1	Colletotrichum higginsianum IMI 349063	50716103
GCA_001672515.1	Colletotrichum higginsianum IMI 349063	50716103
GCA_006783085.1	Colletotrichum shisoi	69667657
GCA_005350895.1	Colletotrichum tanaceti	57912474
GCA_013390185.1	Colletotrichum aenigma	59189926
GCA_009806415.1	Colletotrichum asianum	64731264
GCF_009771025.1	Colletotrichum fructicola	58056435
GCA_009771025.1	Colletotrichum fructicola	58056435
GCA_013201785.1	Colletotrichum tropicale	55848179
GCA_013201765.1	Colletotrichum viniferum	68452207
GCF_000149035.1	Colletotrichum graminicola M1.001	51604658
GCA_000149035.1	Colletotrichum graminicola M1.001	51604658
GCA_000350065.2	Colletotrichum orbiculare MAFF 240422	89748316
GCA_004367935.1	Colletotrichum sidae	86827816
GCA_004367215.1	Colletotrichum trifolii	109659959
GCA_014235935.1	Colletotrichum musicola	52725698
GCA_014235945.1	Colletotrichum plurivorum	49703650
GCA_014235955.1	Colletotrichum sojae	49351125
GCF_001831195.1	Colletotrichum orchidophilum	48556462
GCA_001831195.1	Colletotrichum orchidophilum	48556462
GCA_001855235.1	Colletotrichum incanum	53254579
GCA_004366825.1	Colletotrichum spinosum	82734851
GCF_003711515.1	Sodiomyces alkalinus F11	43450096
GCA_003711515.1	Sodiomyces alkalinus F11	43450096
GCF_000150825.1	Verticillium alfalfae VaMs.102	32833495
GCA_000150825.1	Verticillium alfalfae VaMs.102	32833495
GCA_001268145.1	Verticillium longisporum	99189222
GCF_003724135.2	Verticillium nonalfalfae	31747483
GCA_003724135.2	Verticillium nonalfalfae	31747483
GCF_012550715.1	Geosmithia morbida	26543684
GCA_012550715.1	Geosmithia morbida	26543684
GCA_000347355.1	Claviceps purpurea 20.1	32091443
GCF_000187405.1	Metarhizium acridum CQMa 102	39422329
GCA_000187405.1	Metarhizium acridum CQMa 102	39422329
GCA_000804445.1	Metarhizium album ARSEF 1941	30449065
GCA_013305495.1	Metarhizium anisopliae	42848098
GCF_000814965.1	Metarhizium brunneum ARSEF 3297	37066166
GCA_000814965.1	Metarhizium brunneum ARSEF 3297	37066166
GCA_000814955.1	Metarhizium guizhouense ARSEF 977	43465197
GCA_000814945.1	Metarhizium majus ARSEF 297	42062993
GCA_001636745.1	Metarhizium rileyi RCEF 4871	32013981
GCF_000187425.2	Metarhizium robertsii ARSEF 23	41656800
GCA_000187425.2	Metarhizium robertsii ARSEF 23	41656800
GCA_001636675.1	Moelleriella libera RCEF 2490	30871875
GCF_001653235.2	Pochonia chlamydosporia 170	44215803
GCA_001653235.2	Pochonia chlamydosporia 170	44215803
GCA_000825705.1	[Torrubiella] hemipterigena	28476206
GCA_000687475.1	Ustilaginoidea virens	39397682
GCA_001636795.1	Akanthomyces lecanii RCEF 1005	35594087
GCA_001636735.1	Beauveria brongniartii RCEF 3172	32515992
GCF_001636725.1	Cordyceps fumosorosea ARSEF 2679	33485962
GCA_001636725.1	Cordyceps fumosorosea ARSEF 2679	33485962
GCA_006981975.1	Cordyceps javanica	34972450
GCF_000225605.1	Cordyceps militaris CM01	32268578
GCA_000225605.1	Cordyceps militaris CM01	32268578
GCA_002591385.1	Cordyceps sp. RAO-2017	32302071
GCA_003012105.1	Trichoderma arundinaceum	36872412
GCF_003025105.1	Trichoderma asperellum CBS 433.97	37464610
GCA_003025105.1	Trichoderma asperellum CBS 433.97	37464610
GCF_000171015.1	Trichoderma atroviride IMI 206040	36143664
GCA_000171015.2	Trichoderma atroviride IMI 206040	36143664
GCF_003025115.1	Trichoderma citrinoviride	33215161
GCA_003025115.1	Trichoderma citrinoviride	33215161
GCF_001481775.2	Trichoderma gamsii	37908251
GCA_001481775.2	Trichoderma gamsii	37908251
GCA_002022785.1	Trichoderma guizhouense	38329450
GCF_003025095.1	Trichoderma harzianum CBS 226.95	40980648
GCA_003025095.1	Trichoderma harzianum CBS 226.95	40980648
GCA_011066345.1	Trichoderma lentiforme	38315448
GCA_003025155.1	Trichoderma longibrachiatum ATCC 18648	32238325
GCA_001050175.1	Trichoderma parareesei	32070663
GCF_000167675.1	Trichoderma reesei QM6a	33395713
GCA_000167675.2	Trichoderma reesei QM6a	33395713
GCF_000170995.1	Trichoderma virens Gv29-8	39022666
GCA_000170995.2	Trichoderma virens Gv29-8	39022666
GCA_000769265.1	Hapsidospora chrysogenum ATCC 11550	28563214
GCA_014621425.1	Cylindrodendrum hubeiense	48811092
GCA_002980475.2	Fusarium beomiforme	46521357
GCA_012932025.1	Fusarium austroafricanum	45682287
GCA_012931995.1	Fusarium albosuccineum	50867201
GCA_013266205.1	Fusarium decemcellulare	53686487
GCA_012932015.1	Fusarium acutatum	43327976
GCA_013364935.1	Fusarium anthophilum	45752990
GCA_013758895.1	Fusarium bulbicola	43605813
GCA_013781345.1	Fusarium coicis	42721782
GCA_013396175.1	Fusarium denticulatum	43161494
GCF_900079805.1	Fusarium fujikuroi IMI 58289	43832314
GCA_900079805.1	Fusarium fujikuroi IMI 58289	43832314
GCA_013396165.1	Fusarium globosum	44594533
GCA_900044065.1	Fusarium mangiferae	46292722
GCA_013396015.1	Fusarium mexicanum	43957871
GCA_013396205.1	Fusarium mundagurra	49121928
GCA_013396005.1	Fusarium napiforme	42092515
GCA_013396025.1	Fusarium phyllophilum	43389320
GCF_900067095.1	Fusarium proliferatum ET1	45210324
GCA_900067095.1	Fusarium proliferatum ET1	45210324
GCA_013395995.1	Fusarium pseudoanthophilum	42829214
GCA_013396035.1	Fusarium pseudocircinatum	43320561
GCA_013396195.1	Fusarium tjaetaba	43066134
GCF_000149555.1	Fusarium verticillioides 7600	41791161
GCA_000149555.1	Fusarium verticillioides 7600	41791161
GCA_013396255.1	Fusarium sp. NRRL 25303	43724536
GCA_013396295.1	Fusarium heterosporum	35674141
GCF_003316985.1	Fusarium coffeatum	37769732
GCA_003316985.1	Fusarium coffeatum	37769732
GCA_013266185.1	Fusarium sarcochroum	46449918
GCA_013266175.1	Fusarium gaditjirri	41888603
GCF_000260195.1	Fusarium odoratissimum NRRL 54006	46553780
GCA_000260195.2	Fusarium odoratissimum NRRL 54006	46553780
GCF_000149955.1	Fusarium oxysporum f. sp. lycopersici 4287	61386934
GCA_000149955.2	Fusarium oxysporum f. sp. lycopersici 4287	61386934
GCA_001292635.1	Fusarium langsethiae	37543021
GCA_001675295.1	Fusarium poae	46317270
GCF_000303195.2	Fusarium pseudograminearum CS3096	36863345
GCA_000303195.2	Fusarium pseudograminearum CS3096	36863345
GCA_003012315.1	Fusarium sporotrichioides	37429079
GCF_900007375.1	Fusarium venenatum	38581574
GCA_900007375.1	Fusarium venenatum	38581574
GCA_003947045.1	Fusarium ambrosium	49019568
GCA_003947005.1	Fusarium floridanum	47357966
GCA_003698175.1	Fusarium kuroshium	46557493
GCF_000151355.1	Fusarium vanettenii 77-13-4	51286497
GCA_000151355.1	Fusarium vanettenii 77-13-4	51286497
GCA_003946995.1	Fusarium oligoseptatum	48655532
GCA_003947015.1	Fusarium sp. AF-6	43054081
GCA_003946985.1	Fusarium duplospermum	47510963
GCA_013266195.1	Fusarium zealandicum	33536579
GCA_013396095.1	Fusarium sp. NRRL 52700	42984365
GCA_013266265.1	Fusarium sp. NRRL 66182	48024423
GCA_014621405.1	Stylonectria norvegica	35092433
GCA_001625195.1	Drechmeria coniospora	32831003
GCA_000956045.1	Hirsutella minnesotensis 3608	51111088
GCA_002591415.1	Ophiocordyceps australis	23324075
GCA_012980515.1	Ophiocordyceps camponoti-floridani	30193175
GCA_002591395.1	Ophiocordyceps camponoti-rufipedis	21899844
GCA_001633055.2	Ophiocordyceps polyrhachis-furcata BCC 54312	43252821
GCA_012934285.1	Ophiocordyceps sinensis	110880992
GCA_001272575.2	Ophiocordyceps unilateralis	23913698
GCA_003339455.1	Ophiocordyceps camponoti-leonardi (nom. inval.)	37909978
GCA_003339415.1	Ophiocordyceps camponoti-saundersi (nom. inval.)	49265285
GCF_001653265.1	Purpureocillium lilacinum	38534601
GCA_001653265.1	Purpureocillium lilacinum	38534601
GCA_002901185.1	Tolypocladium capitatum	22985095
GCA_001189435.1	Tolypocladium ophioglossoides CBS 100239	31245833
GCA_002916505.1	Tolypocladium paradoxum	27610157
GCA_000732775.1	Stachybotrys chlorohalonata IBT 40285	34390047
GCA_000978885.1	Ceratocystis platani	29065253
GCA_000968615.1	Thielaviopsis punctulata	28117660
GCA_002276285.1	Lomentospora prolificans	37603105
GCF_000732125.1	Scedosporium apiospermum	43437139
GCA_000732125.1	Scedosporium apiospermum	43437139
GCA_001879275.1	Coniochaeta ligniaria NRRL 30616	42382780
GCA_003635345.1	Coniochaeta pulveracea	30020651
GCA_009194965.1	Coniochaeta sp. 2T2.1	74351065
GCA_001702395.2	Diaporthe helianthi	63672038
GCA_003019895.1	Coniella lustricola	36564510
GCA_003795295.1	Cytospora leucostoma	37570220
GCA_000818155.1	Valsa mali	44725953
GCA_003795315.1	Valsa malicola	38261889
GCA_003795275.1	Valsa sordida	36158412
GCF_000145635.1	Gaeumannomyces tritici R3-111a-1	43618147
GCA_000145635.1	Gaeumannomyces tritici R3-111a-1	43618147
GCA_000193285.1	Magnaporthiopsis poae ATCC 64411	39503331
GCF_004355905.1	Pyricularia grisea	44557582
GCA_004355905.1	Pyricularia grisea	44557582
GCF_004337985.1	Pyricularia pennisetigena	49117040
GCA_004337985.1	Pyricularia pennisetigena	49117040
GCA_004337975.1	Pyricularia sp. CBS 133598	41493134
GCF_000143105.1	Grosmannia clavigera kw1407	29794006
GCA_000143105.2	Grosmannia clavigera kw1407	29794006
GCA_000410735.1	Ophiostoma piceae UAMH 11346	32840360
GCA_000820605.1	Sporothrix brasiliensis 5110	33205847
GCA_001636815.1	Niveomyces insectorum RCEF 264	34722120
GCF_000961545.1	Sporothrix schenckii 1099-18	32375103
GCA_000961545.1	Sporothrix schenckii 1099-18	32375103
GCF_000143365.1	Chaetomium globosum CBS 148.51	34276485
GCA_000143365.1	Chaetomium globosum CBS 148.51	34276485
GCF_000221225.1	Thermochaetoides thermophila DSM 1495	28322806
GCA_000221225.1	Thermochaetoides thermophila DSM 1495	28322806
GCF_000226545.1	Podospora anserina S mat+	34718894
GCA_000226545.1	Podospora anserina S mat+	34718894
GCA_900290415.1	Podospora comata	34302724
GCF_000226095.1	Thermothelomyces thermophilus ATCC 42464	38744216
GCA_000226095.1	Thermothelomyces thermophilus ATCC 42464	38744216
GCF_000226115.1	Thermothielavioides terrestris NRRL 8126	36912256
GCA_000226115.1	Thermothielavioides terrestris NRRL 8126	36912256
GCF_000182925.2	Neurospora crassa OR74A	41037538
GCA_000182925.2	Neurospora crassa OR74A	41037538
GCF_000213175.1	Neurospora tetrasperma FGSC 2508	39146333
GCA_000213175.1	Neurospora tetrasperma FGSC 2508	39146333
GCF_000182805.2	Sordaria macrospora k-hell	38391383
GCA_000182805.2	Sordaria macrospora k-hell	38391383
GCA_001275765.2	Madurella mycetomatis	36704944
GCF_000392275.1	Phaeoacremonium minimum UCRPA7	47465449
GCA_000392275.1	Phaeoacremonium minimum UCRPA7	47465449
GCA_000349385.1	Eutypa lata UCREL1	54005819
GCF_008694065.1	Daldinia childiae	38652569
GCA_008694065.1	Daldinia childiae	38652569
GCA_002120325.1	Daldinia sp. EC12	37551009
GCA_002120315.1	Hypoxylon sp. CI-4A	37704138
GCA_002120305.1	Hypoxylon sp. CO27-5	46585682
GCA_002120335.1	Hypoxylon sp. EC38	47717833
GCA_001566295.1	Microdochium bolleyi	38835037
GCA_002105095.1	Pseudomassariella vexata	44711451
GCA_014621435.1	Neopestalotiopsis clavispora	50463625
GCA_011058875.1	Neopestalotiopsis sp. 37M	50504522
GCF_000516985.1	Pestalotiopsis fici W106-1	51910726
GCA_000516985.1	Pestalotiopsis fici W106-1	51910726
GCA_001445595.3	Rosellinia necatrix	44257831
GCA_007182795.1	Xylaria flabelliformis	41150291
GCA_003426265.1	Xylaria longipes	43191891
GCA_011057905.1	Xylaria multiplex	45559662
GCA_004154925.1	Monosporascus cannonballus	89620939
GCA_004154915.1	Monosporascus ibericus	87248235
GCA_004155035.1	Monosporascus sp. 5C6A	75226582
GCA_004155055.1	Monosporascus sp. CRB-8-3	102960773
GCA_004155915.1	Monosporascus sp. CRB-9-2	76100226
GCA_004155935.1	Monosporascus sp. GIB2	70593928
GCA_004154975.1	Monosporascus sp. MC13-8B	89294579
GCA_004155925.1	Monosporascus sp. MG133	71873001
GCA_004155945.1	Monosporascus sp. mg162	89458944
GCF_004353045.1	Thyridium curvatum	40366568
GCA_004353045.1	Thyridium curvatum	40366568
GCF_001619985.1	Xylona heveae TC161	24337763
GCA_001619985.1	Xylona heveae TC161	24337763
GCA_012184315.1	Arthrobotrys entomopaga	38379124
GCA_004000055.1	Arthrobotrys flagrans	36645795
GCF_000225545.1	Orbilia oligospora ATCC 24927	40072829
GCA_000225545.1	Orbilia oligospora ATCC 24927	40072829
GCA_012184295.1	Dactylella cylindrospora	37713459
GCA_012184355.1	Dactylellina cionopaga	43120050
GCA_000441935.1	Dactylellina haptotyla CBS 200.50	39531920
GCA_012184305.1	Drechslerella brochopaga	35431589
GCA_000525045.1	Drechslerella stenobrocha 248	21174508
GCA_003788565.2	Ascobolus immersus RN42	59529874
GCA_004786065.1	Ascodesmis nigricans	27385218
GCA_003788615.2	Terfezia boudieri ATCC MYA-4762	63234573
GCA_008704415.1	Sphaerosporella brunnea	51598955
GCA_003788595.2	Choiromyces venosus 120613-1	126035033
GCF_000151645.1	Tuber melanosporum	124945702
GCA_000151645.1	Tuber melanosporum	124945702
GCA_003182015.1	Tuber magnatum	192781443
GCA_003070745.1	Tuber borchii	97184993
GCF_001661345.1	Ascoidea rubescens DSM 1968	17503998
GCA_001661345.1	Ascoidea rubescens DSM 1968	17503998
GCF_001661335.1	Babjeviella inositovora NRRL Y-12698	15221050
GCA_001661335.1	Babjeviella inositovora NRRL Y-12698	15221050
GCF_000182965.3	Candida albicans SC5314	14282666
GCA_000182965.3	Candida albicans SC5314	14282666
GCF_000026945.1	Candida dubliniensis CD36	14618422
GCA_000026945.1	Candida dubliniensis CD36	14618422
GCA_000344705.1	Candida maltosa Xu316	12826280
GCF_000315875.1	Candida orthopsilosis Co 90-125	12659401
GCA_000315875.1	Candida orthopsilosis Co 90-125	12659401
GCA_014049495.1	Candida parapsilosis	13204426
GCF_000006335.3	Candida tropicalis MYA-3404	14579835
GCA_000006335.3	Candida tropicalis MYA-3404	14579835
GCA_003327735.1	Candida viswanathii	24170369
GCF_000149685.1	Lodderomyces elongisporus NRRL YB-4239	15511671
GCA_000149685.1	Lodderomyces elongisporus NRRL YB-4239	15511671
GCF_001447935.2	Debaryomyces fabryi	11695966
GCA_001447935.2	Debaryomyces fabryi	11695966
GCF_000006445.2	Debaryomyces hansenii CBS767	12152486
GCA_000006445.2	Debaryomyces hansenii CBS767	12152486
GCF_001661395.1	Hyphopichia burtonii NRRL Y-1933	12403110
GCA_001661395.1	Hyphopichia burtonii NRRL Y-1933	12403110
GCF_000149425.1	Meyerozyma guilliermondii ATCC 6260	10609954
GCA_000149425.1	Meyerozyma guilliermondii ATCC 6260	10609954
GCA_003676015.1	Meyerozyma sp. JA9	10345630
GCF_000209165.1	Scheffersomyces stipitis CBS 6054	15441179
GCA_000209165.1	Scheffersomyces stipitis CBS 6054	15441179
GCF_000223485.1	Spathaspora passalidarum NRRL Y-27907	13182099
GCA_000223485.1	Spathaspora passalidarum NRRL Y-27907	13182099
GCA_003676035.1	Spathaspora sp. JA1	14478570
GCF_001661415.1	Suhomyces tanzawaensis NRRL Y-17324	13136204
GCA_001661415.1	Suhomyces tanzawaensis NRRL Y-17324	13136204
GCF_000223465.1	Yamadazyma tenuis ATCC 10573	10747050
GCA_000223465.1	Yamadazyma tenuis ATCC 10573	10747050
GCA_013305925.1	Galactomyces reessii	23394681
GCA_013365045.1	Geotrichum candidum	23637184
GCF_902498895.1	Saprochaete ingens	21189208
GCA_902498895.1	Saprochaete ingens	21189208
GCF_000002525.2	Yarrowia lipolytica CLIB122	20502981
GCA_000002525.1	Yarrowia lipolytica CLIB122	20502981
GCA_001661325.1	Lipomyces starkeyi NRRL Y-11557	21267709
GCF_000003835.1	Clavispora lusitaniae ATCC 42720	12114892
GCA_000003835.1	Clavispora lusitaniae ATCC 42720	12114892
GCF_002775015.1	[Candida] auris	12741178
GCA_002775015.1	[Candida] auris	12741178
GCF_002926085.2	[Candida] duobushaemulonis	12557957
GCA_002926085.1	[Candida] duobushaemulonis	12557957
GCF_002926055.2	[Candida] haemuloni	13274804
GCA_002926055.1	[Candida] haemuloni	13274804
GCA_900106115.1	[Candida] intermedia	13140237
GCF_003013735.1	[Candida] pseudohaemulonii	12591275
GCA_003013735.1	[Candida] pseudohaemulonii	12591275
GCA_004217705.1	Metschnikowia aff. pulcherrima	15801215
GCF_001664035.1	Metschnikowia bicuspidata var. bicuspidata NRRL YB-4993	16055203
GCA_001664035.1	Metschnikowia bicuspidata var. bicuspidata NRRL YB-4993	16055203
GCA_005406065.1	Metschnikowia sp. JCM 33374	20114833
GCF_001661405.1	Cyberlindnera jadinii NRRL Y-1542	13018415
GCA_001661405.1	Cyberlindnera jadinii NRRL Y-1542	13018415
GCA_001708105.1	Komagataella pastoris	9597535
GCF_000027005.1	Komagataella phaffii GS115	9216378
GCA_000027005.1	Komagataella phaffii GS115	9216378
GCF_001661255.1	Wickerhamomyces anomalus NRRL Y-366-8	14145566
GCA_001661255.1	Wickerhamomyces anomalus NRRL Y-366-8	14145566
GCF_000313485.1	Wickerhamomyces ciferrii	15901152
GCA_000313485.1	Wickerhamomyces ciferrii	15901152
GCA_900496985.1	Brettanomyces bruxellensis	15387306
GCF_000187245.1	Ogataea parapolymorpha DL-1	8874589
GCA_000187245.3	Ogataea parapolymorpha DL-1	8874589
GCF_001664045.1	Ogataea polymorpha	8974371
GCA_001664045.1	Ogataea polymorpha	8974371
GCA_001661425.1	[Candida] arabinofermentans NRRL YB-2248	13233932
GCF_003054445.1	Pichia kudriavzevii	10812555
GCA_003054445.1	Pichia kudriavzevii	10812555
GCF_001661235.1	Pichia membranifaciens NRRL Y-2026	11582150
GCA_001661235.1	Pichia membranifaciens NRRL Y-2026	11582150
GCA_004931855.1	[Candida] inconspicua	10335074
GCF_000235365.1	Eremothecium cymbalariae DBVPG#7215	9669424
GCA_000235365.1	Eremothecium cymbalariae DBVPG#7215	9669424
GCF_000091025.4	Eremothecium gossypii ATCC 10895	9095748
GCA_000091025.4	Eremothecium gossypii ATCC 10895	9095748
GCF_000304475.1	Kazachstania africana CBS 2517	11130140
GCA_000304475.1	Kazachstania africana CBS 2517	11130140
GCF_000348985.1	Kazachstania naganishii CBS 8797	10845821
GCA_000348985.1	Kazachstania naganishii CBS 8797	10845821
GCA_900180425.1	Kazachstania saulgeensis	12935755
GCF_000002515.2	Kluyveromyces lactis	10689156
GCA_000002515.1	Kluyveromyces lactis	10689156
GCF_001417885.1	Kluyveromyces marxianus DMKU3-1042	10920159
GCA_001417885.1	Kluyveromyces marxianus DMKU3-1042	10920159
GCA_900074725.1	Lachancea dasiensis	10701617
GCA_900074765.1	Lachancea fermentati	10264457
GCF_000938715.1	Lachancea lanzarotensis	11092131
GCA_000938715.1	Lachancea lanzarotensis	11092131
GCA_900074715.1	Lachancea meyersii CBS 8951	11261819
GCA_900074745.1	Lachancea mirantina	10117267
GCA_900074755.1	Lachancea nothofagi CBS 11611	11313798
GCA_002900925.1	Lachancea quebecensis	10229370
GCF_000142805.1	Lachancea thermotolerans CBS 6340	10392862
GCA_000142805.1	Lachancea thermotolerans CBS 6340	10392862
GCA_900074735.1	Lachancea sp. 'fantastica'	11336659
GCF_000002545.3	Nakaseomyces glabratus	12318245
GCA_000002545.2	Nakaseomyces glabratus	12318245
GCF_000237345.1	Naumovozyma castellii CBS 4309	11219539
GCA_000237345.1	Naumovozyma castellii CBS 4309	11219539
GCF_000227115.2	Naumovozyma dairenensis CBS 421	13527580
GCA_000227115.2	Naumovozyma dairenensis CBS 421	13527580
GCA_001661245.1	Pachysolen tannophilus NRRL Y-2460	12596242
GCA_011022315.1	Saccharomyces pastorianus	22966002
GCA_000292725.1	Saccharomyces arboricola H-6	11547373
GCA_000326105.1	Saccharomyces cerevisiae x Saccharomyces kudriavzevii VIN7	23371538
GCF_001298625.1	Saccharomyces eubayanus	11670174
GCA_001298625.1	Saccharomyces eubayanus	11670174
GCF_002079055.1	Saccharomyces paradoxus	12021328
GCA_002079055.1	Saccharomyces paradoxus	12021328
GCA_001413975.1	Saccharomyces boulardii (nom. inval.)	12001065
GCF_000315915.1	Tetrapisispora blattae CBS 6284	14048593
GCA_000315915.1	Tetrapisispora blattae CBS 6284	14048593
GCF_000236905.1	Tetrapisispora phaffii CBS 4417	12115070
GCA_000236905.1	Tetrapisispora phaffii CBS 4417	12115070
GCF_000243375.1	Torulaspora delbrueckii	9220678
GCA_000243375.1	Torulaspora delbrueckii	9220678
GCA_014133895.1	Torulaspora globosa	9281121
GCA_000412225.2	[Ashbya] aceris (nom. inval.)	8867527
GCF_000150035.1	Vanderwaltozyma polyspora DSM 70294	14674591
GCA_000150035.1	Vanderwaltozyma polyspora DSM 70294	14674591
GCA_000442885.1	Zygosaccharomyces bailii CLIB 213	10268813
GCA_001984395.2	Zygosaccharomyces parabailii	20834458
GCF_000026365.1	Zygosaccharomyces rouxii	9764635
GCA_000026365.1	Zygosaccharomyces rouxii	9764635
GCA_013402915.1	Zygotorulaspora mrakii	10412516
GCF_008704595.1	Diutina rugosa	13445959
GCA_008704595.1	Diutina rugosa	13445959
GCF_000576695.1	Kuraishia capsulata CBS 1993	11371246
GCA_000576695.1	Kuraishia capsulata CBS 1993	11371246
GCA_001661315.1	Nadsonia fulvescens var. elongata DSM 6958	13746944
GCA_001749795.1	Hanseniaspora opuntiae	8831957
GCA_001747045.1	Hanseniaspora osmophila	11458415
GCA_001747055.1	Hanseniaspora uvarum	8807786
GCA_001664025.1	Hanseniaspora valbyensis NRRL Y-1626	11464036
GCA_900491785.1	Saccharomycodes ludwigii	10785241
GCF_001640025.1	Sugiyamaella lignohabitans	15938258
GCA_001640025.2	Sugiyamaella lignohabitans	15938258
GCA_008704605.1	Trichomonascus ciferrii	20534176
GCF_002251995.1	Wickerhamiella sorbophila	8129113
GCA_002251995.2	Wickerhamiella sorbophila	8129113
GCA_001661475.1	Tortispora caseinolytica NRRL Y-17796	9180161
GCA_001929475.1	Neolecta irregularis DAH-3	14157967
GCF_001477545.1	Pneumocystis carinii B80	7661456
GCA_001477545.1	Pneumocystis carinii B80	7661456
GCF_001477535.1	Pneumocystis jirovecii RU7	8396240
GCA_001477535.1	Pneumocystis jirovecii RU7	8396240
GCF_000349005.2	Pneumocystis murina B123	7501343
GCA_000349005.2	Pneumocystis murina B123	7501343
GCF_000002945.1	Schizosaccharomyces pombe	12571820
GCA_000002945.2	Schizosaccharomyces pombe	12571820
GCF_000004155.1	Schizosaccharomyces cryophilus OY26	11554764
GCA_000004155.2	Schizosaccharomyces cryophilus OY26	11554764
GCF_000149845.2	Schizosaccharomyces japonicus yFS275	11733154
GCA_000149845.2	Schizosaccharomyces japonicus yFS275	11733154
[truncated: 400 more rows]
